# Supplementary material for: Plant LHC-like proteins show robust folding and static non-photochemical quenching
Source: Nat Commun. 2021 Nov 25;12:6890. doi: 10.1038/s41467-021-27155-1 (PMC8617258; doi:10.1038/s41467-021-27155-1)
Supplement: Supplementary file 4 — Source Data [file 41467_2021_27155_MOESM4_ESM.zip]

Archive with 2 entries (2 files):
- source data.pdf
- Data_ultrafast_spectroscopy.xlsx
