# Supplementary material for: Plant LHC-like proteins show robust folding and static non-photochemical quenching
Source: Nat Commun. 2021 Nov 25;12:6890. doi: 10.1038/s41467-021-27155-1 (PMC8617258; doi:10.1038/s41467-021-27155-1)
Supplement: Supplementary file 4 — Source Data [file 41467_2021_27155_MOESM4_ESM.zip › Data_ultrafast_spectroscopy.xlsx]

## Sheet: LIL3
0.0	4.69960000E+0002	4.72610000E+0002	4.75270000E+0002	4.77920000E+0002	4.80580000E+0002	4.83230000E+0002	4.85890000E+0002	4.88540000E+0002	4.91200000E+0002	4.93850000E+0002	4.96500000E+0002	4.99160000E+0002	5.01810000E+0002	5.04470000E+0002	5.07120000E+0002	5.09780000E+0002	5.12430000E+0002	5.15080000E+0002	5.17740000E+0002	5.20390000E+0002	5.23050000E+0002	5.25700000E+0002	5.28360000E+0002	5.31010000E+0002	5.33670000E+0002	5.36320000E+0002	5.38970000E+0002	5.41630000E+0002	5.44280000E+0002	5.46940000E+0002	5.49590000E+0002	5.52250000E+0002	5.54900000E+0002	5.57560000E+0002	5.60210000E+0002	5.62860000E+0002	5.65520000E+0002	5.68170000E+0002	5.70830000E+0002	5.73480000E+0002	5.76140000E+0002	5.78790000E+0002	5.81440000E+0002	5.84100000E+0002	5.86750000E+0002	5.89410000E+0002	5.92060000E+0002	5.94720000E+0002	5.97370000E+0002
-1.48754051E+0001	3.49861857E-0005	2.71855629E-0005	5.30492743E-0005	-4.67979620E-0006	-2.60940591E-0005	-5.84162521E-0005	-1.99934234E-0005	-5.29045339E-0005	-5.44356476E-0005	-1.83169353E-0005	-9.13047323E-0006	-5.24109264E-0006	-6.57936668E-0006	4.56208689E-0006	-9.26263509E-0005	-4.74195554E-0005	-1.09898251E-0005	3.45912745E-0006	-1.47905765E-0005	-2.76827048E-0005	-1.16282370E-0007	-4.84456871E-0005	-2.12690544E-0005	-7.68550850E-0006	-5.27252024E-0005	-3.42669347E-0005	3.49259745E-0005	2.93524233E-0005	-9.12581923E-0006	-2.97001063E-0007	5.46859603E-0006	1.92277061E-0005	4.93565841E-0005	1.66024954E-0005	5.25121265E-0005	5.44535304E-0005	-2.05399042E-0005	6.32929053E-0006	9.44697031E-0006	-1.06306367E-0005	-1.46615248E-0005	1.69633507E-0005	-3.61889568E-0005	-3.41943513E-0005	-1.37795424E-0006	2.61921728E-0005	-2.54788175E-0005	-4.23695934E-0005	-4.96843258E-0005
-1.38754051E+0001	2.81613107E-0005	-4.54019342E-0006	6.67136954E-0005	-2.97946988E-0006	-2.25959575E-0005	-7.07803214E-0005	2.69101919E-0005	-2.40919292E-0005	1.33747936E-0005	2.18410527E-0005	2.85668815E-0005	1.30048759E-0005	2.02370067E-0005	1.65703049E-0005	8.46162759E-0006	9.38002967E-0007	-5.97205542E-0006	1.86480427E-0005	1.13949241E-0005	-3.11493913E-0005	9.12565004E-0006	2.26610577E-0005	-1.90255248E-0005	3.84049176E-0005	-2.02378477E-0005	4.32706242E-0005	4.15806731E-0005	3.33376908E-0005	4.65129697E-0005	7.20912210E-0005	1.02514098E-0004	7.83033983E-0005	5.58336029E-0005	4.59215739E-0005	-2.91976959E-0006	6.94458137E-0005	5.38193044E-0005	-2.42278183E-0005	4.25080557E-0005	3.32441643E-0006	1.86947891E-0005	-1.37106878E-0005	-5.34146870E-0005	5.33707768E-0005	1.09790974E-0005	3.98363579E-0005	1.98404173E-0005	-1.97323377E-0005	8.21542923E-0005
-1.28754051E+0001	9.87294734E-0006	1.00461619E-0005	4.20766880E-0005	1.08985564E-0005	-3.18771067E-0005	-6.32127965E-0005	-1.91251580E-0005	-1.40301988E-0005	1.77947139E-0005	5.74140145E-0006	-2.27437152E-0005	-2.10396823E-0005	-2.12174281E-0005	4.34428836E-0006	-3.03372432E-0005	-4.35288887E-0005	-3.32869603E-0005	2.46164363E-0005	-4.14863925E-0005	-4.29640552E-0005	-4.32233351E-0005	-1.07690289E-0005	-2.61910453E-0005	2.15739495E-0005	2.10192423E-0005	1.61018147E-0005	5.28249549E-0006	2.98143825E-0005	-2.20742856E-0005	5.16406260E-0005	2.27928246E-0005	-1.51562741E-0005	2.74964142E-0005	3.75263522E-0005	-3.16327691E-0005	7.48368956E-0006	-3.53586765E-0005	-1.90744827E-0005	-2.30055044E-0005	-5.13992250E-0005	9.45054354E-0006	7.83716638E-0006	-9.01184027E-0006	5.03796602E-0006	-1.92672131E-0005	-2.80187446E-0005	-3.77971459E-0006	7.85904498E-0006	1.49330831E-0005
-1.18754051E+0001	4.45580312E-0005	4.43420876E-0005	4.12227970E-0005	-6.72086259E-0006	1.06701202E-0005	1.17702337E-0005	9.23056853E-0006	2.54868234E-0005	1.81642500E-0005	1.86875694E-0005	-1.85601823E-0005	1.74526472E-0005	4.67625867E-0006	5.01003850E-0005	7.33845222E-0005	3.60182915E-0006	3.80820017E-0005	4.16551923E-0005	3.67478073E-0005	5.81916558E-0005	4.17847864E-0005	1.96695166E-0005	4.54923062E-0005	3.12059547E-0005	3.69860094E-0005	1.92652813E-0005	4.80363196E-0005	-1.23863623E-0005	4.13138051E-0005	3.07147078E-0005	3.44534810E-0006	4.92687823E-0005	4.46752104E-0005	4.63246411E-0007	3.80100380E-0005	-5.65813546E-0006	5.99810771E-0006	2.72722764E-0005	2.55612433E-0005	2.94916687E-0006	-1.11452341E-0008	-3.05916918E-0005	1.45802933E-0005	-4.41746036E-0006	6.18621140E-0005	2.79585698E-0005	3.71950469E-0005	4.55727706E-0005	-7.64291763E-0006
-1.08754051E+0001	1.32109150E-0005	3.49323135E-0005	3.88984381E-0006	9.07622080E-0006	2.54078234E-0005	3.17008617E-0005	7.49075535E-0006	1.49443778E-0005	-1.80085544E-0005	1.40956966E-0005	-6.67564241E-0006	1.32012679E-0005	3.44808895E-0005	-8.79049581E-0006	1.76268815E-0005	-2.44695444E-0005	-2.78521360E-0005	3.33182019E-0006	2.30169743E-0005	1.11414299E-0005	-1.90757033E-0005	1.81420850E-0005	4.68833174E-0005	5.49111286E-0006	5.05885036E-0005	-2.91525750E-0006	1.61489612E-0005	6.07436837E-0006	-2.62989095E-0005	1.87213212E-0005	-7.69213130E-0006	2.54815221E-0005	-1.98656136E-0005	-6.85132382E-0005	4.07841816E-0006	-2.56177797E-0005	-3.89475207E-0005	3.35880688E-0005	-1.67544306E-0005	4.27198301E-0005	5.07549486E-0006	-7.77728260E-0006	8.55732083E-0006	2.99577460E-0006	-1.70057369E-0005	9.54611591E-0006	-1.67566264E-0005	-5.13794417E-0005	9.57622783E-0006
-9.87540512E+0000	-3.15897181E-0005	1.23925396E-0005	-6.56491255E-0005	2.02080089E-0007	4.85624202E-0006	-1.34324579E-0005	-6.70235836E-0006	-3.37157106E-0005	-5.88433962E-0005	-4.82708597E-0005	-1.85866924E-0005	-5.84948307E-0006	7.12808768E-0005	1.35116360E-0007	-2.42204862E-0005	1.11949531E-0005	-2.75623043E-0005	4.22527865E-0005	-3.21657574E-0005	3.67115953E-0005	-1.17412250E-0005	-3.59269816E-0005	-1.08637266E-0005	2.07676924E-0005	1.32158490E-0005	5.02211610E-0005	4.06158618E-0005	4.61803678E-0006	-2.36125793E-0005	2.33378903E-0005	-2.84923663E-0005	-2.47178782E-0005	9.38627439E-0006	-1.84579483E-0005	9.55830559E-0007	-3.50096093E-0005	7.96511562E-0006	-1.20560558E-0005	3.22757495E-0005	1.21007767E-0005	1.11636574E-0005	-3.55623128E-0005	-2.79589566E-0005	-4.05471824E-0005	-1.83554754E-0005	-1.57905308E-0005	-8.11303799E-0006	-6.33435810E-0006	-5.40395088E-0005
-8.87540512E+0000	-2.33577459E-0005	-1.71841391E-0005	-3.20563010E-0005	-3.57248765E-0005	-5.50600770E-0005	-6.60672039E-0006	2.99745275E-0005	-2.48346071E-0005	1.72416354E-0006	-2.93260486E-0005	-2.75303189E-0005	-4.25089993E-0005	-3.15823393E-0005	1.23605160E-0006	2.47589255E-0006	4.51374648E-0005	5.58684847E-0005	5.25666025E-0005	-3.03730042E-0005	2.48311775E-0005	1.30614090E-0005	-5.60169111E-0006	5.92542869E-0005	7.16029490E-0005	-4.02721803E-0005	1.95197818E-0005	2.35349782E-0005	-2.63010541E-0005	2.66052421E-0005	-3.97319272E-0005	3.44905887E-0005	7.03723042E-0006	-1.91601826E-0005	5.37396284E-0005	-3.77173460E-0005	-1.86442958E-0005	-2.30129336E-0005	1.48610854E-0005	2.92539536E-0005	3.45621293E-0006	-4.84281431E-0005	-4.22792251E-0005	3.38052358E-0005	4.72446121E-0007	-3.30245342E-0005	6.38980733E-0006	2.25872206E-0005	-1.38079511E-0005	-2.40329720E-0006
-7.87540512E+0000	5.14726833E-0006	-1.62851327E-0005	7.00797863E-0006	-8.58263820E-0007	-1.46970975E-0006	1.28237697E-0005	6.66099849E-0005	1.51715298E-0005	6.96651902E-0005	-1.06486516E-0005	3.41985043E-0006	-2.01181149E-0005	-3.87759869E-0005	-8.37524585E-0008	2.82380346E-0005	2.67339185E-0005	6.35451058E-0005	-1.47040822E-0006	4.89467290E-0005	1.09577596E-0007	3.41640651E-0005	4.07995166E-0005	6.42935713E-0005	-2.12171239E-0006	5.41672733E-0005	2.61587647E-0005	1.52134039E-0006	7.85808329E-0006	3.22058215E-0005	4.17103125E-0005	1.59133292E-0005	-1.40546463E-0005	4.56717224E-0006	-8.64255558E-0006	-1.46372403E-0005	-5.87577540E-0006	4.93550873E-0005	6.46973258E-0006	-2.62918215E-0005	2.92800784E-0006	2.66703026E-0007	2.05264709E-0005	2.52249266E-0005	2.29109569E-0005	2.60370436E-0006	-1.95371447E-0005	1.71598998E-0005	3.46567197E-0005	-1.12493778E-0005
-6.87540512E+0000	9.73616985E-0006	-2.03968185E-0005	1.00555540E-0005	4.07254270E-0005	7.29927802E-0005	2.49884499E-0006	3.24719341E-0005	5.01414973E-0005	4.05690727E-0005	1.39378937E-0005	3.13604668E-0005	4.90540951E-0005	-4.87808391E-0006	-3.85347700E-0005	-5.12196171E-0006	-1.84014760E-0005	-1.88937072E-0005	-6.82112761E-0005	2.47148145E-0005	2.43491176E-0006	4.05956058E-0006	4.51701333E-0005	3.57555826E-0005	-7.65587451E-0006	2.05154003E-0005	-4.06919784E-0005	-3.33650908E-0005	-1.16432848E-0005	6.61860376E-0006	1.96567810E-0006	-3.08132948E-0005	-2.49612611E-0005	4.09678225E-0005	7.69693231E-0006	-2.30560541E-0005	7.13887667E-0006	-1.92592475E-0005	-1.86252098E-0005	-1.89309711E-0005	-2.90690521E-0006	1.60203573E-0005	-3.28994417E-0006	-4.59759807E-0006	2.15403885E-0005	3.68836541E-0005	-6.60064915E-0006	1.48626750E-0005	3.79725100E-0005	-3.78060980E-0005
-5.87540512E+0000	-1.74979405E-0006	-4.38561513E-0005	-1.99431590E-0005	3.32512718E-0005	-9.30429983E-0006	1.37382205E-0005	2.10386425E-0006	2.12721218E-0005	-1.21005084E-0005	4.44781849E-0005	1.18840657E-0005	2.57872109E-0005	3.42492592E-0005	3.00822151E-0006	9.83655091E-0006	-2.15994466E-0005	-3.21456312E-0005	-2.97139505E-0006	1.51686595E-0005	4.80029648E-0005	6.84976667E-0005	4.63132443E-0005	1.82440132E-0005	-1.12359634E-0005	1.19746120E-0006	-6.85849102E-0006	1.96992235E-0005	-6.17209230E-0006	1.15430325E-0005	-3.65661677E-0005	1.19130593E-0005	-4.48927847E-0005	-7.00179400E-0005	-1.95776751E-0005	7.21579240E-0006	-2.92316654E-0005	1.30941454E-0005	1.87407559E-0005	-1.62472666E-0005	-4.17267250E-0005	-4.65221255E-0005	3.19075133E-0006	-6.56551229E-0005	-3.38241794E-0006	1.50652935E-0005	-2.22767215E-0005	-6.79056333E-0006	-3.17544217E-0005	1.14292537E-0005
-4.87540512E+0000	-2.25725133E-0005	4.17103995E-0006	-4.92883264E-0005	-2.14034337E-0005	-4.64266833E-0005	4.59254036E-0005	-2.28332520E-0005	2.41278347E-0005	-3.02989415E-0005	2.93775982E-0005	1.27278009E-0006	8.15315178E-0006	-3.00132229E-0005	-1.27732638E-0005	-5.25968557E-0006	-1.31192955E-0005	-1.02489008E-0005	-1.15876465E-0005	5.19114341E-0005	6.41698661E-0005	2.85600056E-0005	3.56575048E-0005	3.78444142E-0005	-4.45143530E-0006	1.29924831E-0005	4.26365804E-0005	1.95428103E-0006	2.37266259E-0005	-3.05315579E-0006	-4.88226967E-0005	3.22342238E-0006	-2.46771334E-0005	-6.50643703E-0005	-1.55325216E-0005	-5.25275291E-0005	-3.19774309E-0005	-7.72809571E-0006	6.27850683E-0006	-1.12316628E-0005	2.63007590E-0005	1.76951890E-0005	-4.52071381E-0006	7.44843458E-0006	4.30110428E-0006	-4.73712937E-0005	5.26754415E-0006	5.53715551E-0005	6.73081936E-0006	4.25484455E-0005
-3.87540512E+0000	-2.71423170E-0005	6.67783500E-0005	-3.24493819E-0005	5.42968459E-0006	-2.33469029E-0005	2.06203792E-0005	-3.39493466E-0005	-1.56551535E-0005	-3.49071378E-0005	-5.63319529E-0007	5.49326291E-0005	4.25059746E-0006	1.40596411E-0005	-4.26583374E-0006	2.19253898E-0007	-2.96424740E-0005	-2.10802914E-0005	-1.50384405E-0005	-4.35353437E-0005	1.87036400E-0005	-9.05119422E-0005	-7.02532311E-0005	-8.89793483E-0005	-6.34763625E-0005	-4.08842870E-0005	-2.17104335E-0005	-4.17317360E-0005	2.50181791E-0005	-4.06883069E-0005	-2.16544499E-0005	-6.00014461E-0005	-8.19109702E-0005	-4.92928872E-0005	-5.88768218E-0005	-4.09529653E-0005	-3.78935900E-0005	-1.46371254E-0005	-3.39539112E-0005	-6.69790528E-0005	-2.95900105E-0005	-1.65548657E-0005	1.61332885E-0005	2.93191867E-0005	-2.54933470E-0006	1.71613461E-0005	1.99895327E-0005	1.95496854E-0006	6.17856732E-0006	2.31733364E-0006
-2.87540512E+0000	-1.88552800E-0005	4.20826508E-0005	-5.94351212E-0006	-2.03996681E-0005	-1.43841467E-0005	4.36926085E-0005	-1.02140387E-0005	-5.45822129E-0005	-5.01320467E-0005	-4.63713098E-0005	-9.47152563E-0007	-3.87813169E-0005	-3.60949918E-0005	-1.19290780E-0005	-2.54507133E-0006	-2.44499769E-0005	-6.07967716E-0005	-3.07626911E-0005	-5.82645472E-0006	-5.62765572E-0006	-5.46948777E-0006	8.28370398E-0006	-8.78896793E-0005	-7.01869490E-0005	1.68805463E-0005	-2.52684609E-0005	-6.89723895E-0005	-4.85485040E-0005	-5.24774494E-0005	-3.33374449E-0005	-6.55028511E-0005	-4.55466460E-0005	-7.77581382E-0005	-3.16897230E-0005	-6.64690002E-0005	-1.99305340E-0005	-4.31272656E-0005	1.94318094E-0005	-3.24940519E-0006	3.80488484E-0006	7.64609642E-0006	-2.97982011E-0006	-7.78466831E-0006	-3.70342671E-0005	-5.98675979E-0005	-4.52974303E-0005	-6.44989924E-0005	-2.74192576E-0005	2.34663024E-0006
-2.37540512E+0000	-2.11700125E-0005	6.86007195E-0006	-1.89273687E-0006	-4.86313622E-0005	6.97976399E-0006	5.39175745E-0005	-3.47881120E-0007	-3.02915243E-0005	4.74539749E-0006	-5.33084002E-0005	-2.69387571E-0005	-1.16046817E-0005	-3.97263091E-0005	-4.28304937E-0005	-1.75245888E-0005	-1.50303915E-0005	-7.17967484E-0005	-6.87156047E-0005	-6.19459427E-0005	-7.88799424E-0005	-4.37442492E-0005	-3.60634057E-0005	-7.54586788E-0005	-2.91471765E-0005	-5.86730631E-0005	-1.31907717E-0005	-4.14322193E-0005	-6.57522882E-0005	-2.39241582E-0005	-4.07774449E-0005	-1.18000911E-0005	-2.96626866E-0005	-2.23201393E-0005	1.64061472E-0005	1.17240054E-0006	-4.41165509E-0005	-1.55380449E-0005	-1.03767859E-0004	-2.48920076E-0005	1.36713337E-0005	1.67716783E-0006	1.17363407E-0005	-3.01367896E-0005	-7.12937003E-0006	5.86441516E-0006	-2.29557312E-0005	-4.83336810E-0005	-3.80467656E-0005	1.08601109E-0005
-1.87540512E+0000	-3.14131242E-0005	-4.12807316E-0005	-2.74359874E-0005	1.35932098E-0005	4.84672512E-0005	3.67513383E-0006	-1.01138571E-0005	1.38821656E-0005	7.16402627E-0005	-1.29994460E-0005	-1.18662260E-0005	3.41591482E-0006	-2.97812163E-0005	-4.06460991E-0005	-4.10587768E-0005	-7.91426739E-0006	-4.49016097E-0005	-4.32242604E-0005	-4.60929025E-0005	-8.44507847E-0005	-1.61197179E-0005	-2.99890715E-0005	-6.70626553E-0005	-2.08747024E-0005	-3.50057341E-0005	-4.28667397E-0005	-4.37267337E-0005	-2.42869554E-0005	-7.88777251E-0007	-2.86456931E-0005	-5.81277476E-0006	-4.89787022E-0006	4.47392030E-0006	4.37078537E-0005	7.28096293E-0005	7.93767346E-0005	2.18892222E-0005	2.20557221E-0005	2.14811491E-0005	1.51765976E-0005	2.11772670E-0005	-3.06336708E-0006	4.36099935E-0005	-1.28342931E-0005	4.06838246E-0005	-9.19090951E-0007	3.22847575E-0005	6.29096766E-0005	4.19058725E-0006
-1.37540512E+0000	-5.17419413E-0006	-5.35482067E-0005	-2.78126664E-0005	2.11933057E-0006	-6.41324670E-0006	4.02023663E-0006	-7.76872332E-0006	1.13212393E-0005	8.09163070E-0006	3.25120146E-0005	2.23050910E-0006	-5.57949881E-0006	-6.36608541E-0006	7.25065463E-0006	1.00572430E-0005	4.96182406E-0005	7.24409692E-0005	1.69506313E-0005	2.03765256E-0005	-4.33133204E-0006	2.39482696E-0005	1.96200227E-0005	5.28982675E-0005	2.15763224E-0005	1.53473333E-0005	-9.92097486E-0006	-1.86658410E-0005	-2.10619446E-0006	2.43944367E-0005	1.46167632E-0005	2.65699506E-0005	9.21418182E-0005	4.93336441E-0005	2.84696628E-0005	6.64329161E-0005	2.94515887E-0005	6.42689922E-0005	4.64844976E-0005	4.86181379E-0005	5.16260021E-0005	3.11074997E-0005	8.19007106E-0006	2.27987909E-0005	2.55194158E-0005	-8.63831124E-0006	1.29463868E-0005	-2.36974695E-0005	1.04725759E-0005	-1.34188081E-0005
-8.75405123E-0001	2.75960115E-0005	-3.90442108E-0005	1.27535686E-0005	-6.85437330E-0006	7.02023091E-0005	3.22560026E-0005	3.79763720E-0005	7.21909473E-0005	5.23005168E-0006	2.95017075E-0006	-4.97614804E-0006	1.36916655E-0005	-8.95254593E-0006	-8.52229278E-0006	1.80831330E-0005	5.50886448E-0005	5.54633611E-0005	3.60168494E-0005	1.61473191E-0005	-7.64680228E-0006	-3.23722668E-0005	5.60229030E-0006	-3.32195504E-0005	2.99396462E-0005	-2.35216217E-0006	2.89309156E-0005	-1.94900793E-0005	1.63942935E-0005	1.75004502E-0005	3.21027929E-0005	-3.88660210E-0006	3.26410427E-0005	4.38016819E-0005	2.97875808E-0005	3.00047665E-0005	5.87685206E-0006	-3.15791348E-0005	1.56966487E-0006	-1.18437121E-0005	3.14750900E-0006	1.44836525E-0006	4.67057875E-0005	-3.23584831E-0006	6.58472565E-0005	-2.40971321E-0005	2.27055182E-0005	3.70856456E-0005	1.44291090E-0005	-1.46680556E-0005
-8.25405123E-0001	2.04960115E-0005	-4.16172108E-0005	5.19256864E-0006	-5.54537330E-0006	5.95943091E-0005	3.44420026E-0005	4.67393720E-0005	6.34599473E-0005	-8.38594832E-0006	-7.30182925E-0006	-9.14914804E-0006	5.18866552E-0006	-2.04685459E-0005	-1.55002928E-0005	8.53613301E-0006	4.74966448E-0005	3.97463611E-0005	3.61088494E-0005	1.24843191E-0005	-1.34708023E-0005	-4.16712668E-0005	1.33629030E-0006	-5.19845504E-0005	2.88756462E-0005	-6.13916217E-0006	3.23669156E-0005	-2.04680793E-0005	1.83162935E-0005	1.61754502E-0005	3.33467929E-0005	-7.88360210E-0006	2.47660427E-0005	3.97161261E-0005	1.54920536E-0005	-8.99527875E-0006	-1.87341655E-0005	-2.30321146E-0005	-2.43727555E-0005	3.25785545E-0006	-5.76553703E-0006	8.98422029E-0006	1.24460489E-0005	-3.25099472E-0006	-9.67078314E-0006	-5.13142667E-0006	3.38862742E-0005	3.50463837E-0006	-1.17154012E-0005	-4.12515155E-0005
-7.75405123E-0001	1.33960115E-0005	-4.41902108E-0005	-2.36843136E-0006	-4.23637330E-0006	4.89863091E-0005	3.66280026E-0005	5.55023720E-0005	5.47289473E-0005	-2.20019483E-0005	-1.75538293E-0005	-1.33221480E-0005	-3.31433448E-0006	-3.19845459E-0005	-2.24782928E-0005	-1.01086699E-0006	3.99046448E-0005	2.40293611E-0005	3.62008494E-0005	8.82131905E-0006	-1.92948023E-0005	-5.09702668E-0005	-2.92970970E-0006	-7.07495504E-0005	2.78116462E-0005	-9.92616217E-0006	3.58029156E-0005	-2.14460793E-0005	2.33863948E-0005	2.08259933E-0005	3.39715477E-0005	3.74545238E-0007	-1.10876257E-0005	9.62024542E-0006	-3.05378781E-0005	-3.70925764E-0005	-4.09128861E-0005	-6.35479789E-0005	-1.48323481E-0005	-3.94662348E-0005	-4.13584581E-0006	-2.73964909E-0005	-2.95898575E-0006	-4.25063074E-0005	-5.48632093E-0005	-1.46691358E-0005	1.16716529E-0005	-3.27503867E-0005	-1.33396661E-0005	-5.23972596E-0005
-7.25405123E-0001	6.29601149E-0006	-4.67632108E-0005	-9.92943136E-0006	-2.92737330E-0006	3.83783091E-0005	3.88140026E-0005	6.42653720E-0005	4.59979473E-0005	-3.56179483E-0005	-2.78058293E-0005	-1.74951480E-0005	-1.18173345E-0005	-4.35005459E-0005	-2.94562928E-0005	-1.05578670E-0005	3.23126448E-0005	8.31236112E-0006	3.62928494E-0005	5.15831905E-0006	-2.51188023E-0005	-6.02692668E-0005	-7.19570970E-0006	-7.84020678E-0005	2.06952768E-0005	3.09046405E-0005	1.88584088E-0005	2.16235880E-0005	2.62551777E-0005	-1.28252658E-0005	3.54055433E-0007	-3.62073486E-0005	-7.31401299E-0005	-5.54619020E-0005	-6.21574704E-0005	-5.39905347E-0005	-1.16623464E-0004	-9.76576014E-0005	-1.72819306E-0005	-6.08189501E-0005	-2.07908040E-0005	-4.92647868E-0005	-3.73175183E-0006	-3.06170755E-0005	-7.62429014E-0006	-3.84467091E-0006	-1.54946239E-0005	-2.56507119E-0005	-2.89344541E-0005	-6.74796579E-0005
-6.75405123E-0001	-8.03988507E-0007	-4.93362108E-0005	-1.74904314E-0005	-1.61837330E-0006	2.77703091E-0005	4.10000026E-0005	7.30283720E-0005	3.72669473E-0005	-4.92339483E-0005	-3.80578293E-0005	-2.16681480E-0005	-2.03203345E-0005	-5.50165459E-0005	-3.64342928E-0005	-2.01048670E-0005	2.47206448E-0005	-7.40463888E-0006	3.63848494E-0005	1.13245363E-0005	-3.00534732E-0005	-2.15519498E-0005	4.03481676E-0005	-2.38298215E-0005	-2.23312370E-0005	-7.77451978E-0006	8.14929221E-0006	7.61209755E-0006	-2.62987597E-0005	-7.11161749E-0005	-4.53623916E-0005	2.01180266E-0005	-2.18408159E-0005	-5.56821328E-0005	-5.04821134E-0005	-6.11147430E-0005	-8.37171874E-0005	-7.43628708E-0005	3.58061129E-0005	3.80324714E-0006	-2.48255564E-0005	-2.36149576E-0005	-2.36812063E-0005	-3.71235209E-0005	-1.30940010E-0005	-3.34893379E-0006	4.67862101E-0005	7.86051159E-0006	-6.83077428E-0006	-1.84626948E-0005
-6.25405123E-0001	-7.90398851E-0006	-5.19092108E-0005	-2.50514314E-0005	-3.09373295E-0007	1.71623091E-0005	4.31860026E-0005	8.17913720E-0005	2.85359473E-0005	-6.28499483E-0005	-4.83098293E-0005	-2.58411480E-0005	-2.88233345E-0005	-6.65325459E-0005	-4.34122928E-0005	-1.68972716E-0005	-1.04242528E-0005	1.54066151E-0005	-1.53033244E-0005	2.63880768E-0005	-2.47966019E-0005	-5.91164916E-0006	-5.13709751E-0005	-5.82271836E-0005	-6.06293554E-0005	-4.79537792E-0005	-3.54014628E-0005	-1.36429691E-0005	-1.35229040E-0005	-6.03837553E-0005	-6.61228836E-0005	1.98534831E-0005	-1.55593561E-0005	-5.07969098E-0006	-4.15654208E-0005	-4.16010767E-0005	-4.73463485E-0005	-6.17388813E-0005	-4.16293091E-0005	-7.30859635E-0005	-1.07568763E-0005	-3.65434077E-0006	5.56860015E-0006	-1.49848990E-0005	-1.30527486E-0005	2.68777053E-0005	4.56912032E-0005	6.30234736E-0006	-2.14846499E-0007	-3.47547921E-0006
-5.75405123E-0001	-1.50039885E-0005	-5.44822108E-0005	-3.26124314E-0005	9.99626705E-0007	6.55430909E-0006	4.53720026E-0005	9.05543720E-0005	1.98049473E-0005	-7.64659483E-0005	-5.85618293E-0005	-1.98861200E-0005	-1.29261064E-0005	-3.44968802E-0005	1.91315538E-0005	1.56221435E-0005	-5.59739484E-0005	1.50856190E-0007	-1.56801959E-0006	-4.12900392E-0005	-1.81400489E-0005	1.40581952E-0005	3.93663556E-0005	1.37051840E-0005	-7.83935970E-0006	-1.00594117E-0005	-2.60889552E-0005	-5.45200237E-0005	-4.37157995E-0005	-6.36648614E-0005	-3.64073571E-0005	1.26852333E-0005	-4.21256424E-0005	-5.24979363E-0005	-6.34759357E-0005	-6.50323144E-0005	-5.39630469E-0005	-2.28932490E-0005	-1.76175970E-0005	-8.66967873E-0006	-5.60443585E-0006	1.56218549E-0006	1.32463879E-0005	-2.57336207E-0005	1.05592669E-0005	1.44968101E-0005	3.84225245E-0005	3.05982532E-0005	-1.85940065E-0005	-1.13725904E-0005
-5.25405123E-0001	-2.21039885E-0005	-5.70552108E-0005	-4.01734314E-0005	2.30862670E-0006	-4.05369091E-0006	4.75580026E-0005	9.93173720E-0005	1.01218343E-0005	-4.25423056E-0005	4.56595656E-0005	7.79545581E-0005	2.22971290E-0005	-2.03974157E-0005	-4.03928401E-0005	-4.95870546E-0005	-6.85828786E-0005	-2.20082976E-0005	6.85466604E-0006	3.91664267E-0005	-1.82866428E-0005	1.11019569E-0005	-2.52894463E-0005	-2.55027261E-0005	1.80292506E-0005	9.90280026E-0006	-1.65678228E-0005	1.40203204E-0005	-4.42383127E-0005	-5.46441272E-0005	-1.57498165E-0005	-1.96557209E-0005	-6.08400986E-0005	5.73269762E-0006	-2.71658342E-0005	-5.81963123E-0005	-2.42361948E-0005	-2.91598401E-0005	-1.09916690E-0005	-1.13331524E-0005	-1.16341207E-0006	1.53622192E-0005	2.38736348E-0005	4.56161711E-0005	1.62745310E-0005	5.90912108E-0005	-2.88057246E-0005	1.87984696E-0005	8.25862460E-0006	9.28604570E-0006
-4.75405123E-0001	-2.92039885E-0005	-5.96282108E-0005	-4.77344314E-0005	3.61762670E-0006	-4.28548515E-0006	1.42848343E-0006	-2.19227146E-0005	-1.84288595E-0006	-3.17369356E-0006	-3.68334824E-0005	4.56091014E-0006	8.67225502E-0006	-3.89023939E-0005	1.50878166E-0005	-2.41269008E-0005	-4.95570596E-0005	-5.67002504E-0006	-1.80694794E-0005	-4.05740168E-0005	-1.98015593E-0005	-4.84741253E-0005	-3.96819642E-0005	-9.28768666E-0005	-5.57607377E-0006	-5.24625729E-0006	-2.99991091E-0005	9.33067086E-0006	-3.57851597E-0005	-2.95107867E-0005	-7.95598669E-0006	-5.79492713E-0006	-2.97000471E-0005	-5.06646722E-0006	1.32436212E-0005	1.25841599E-0005	3.39265283E-0005	-5.70555165E-0006	3.00196231E-0005	2.33551195E-0005	8.67191947E-0006	2.20116844E-0005	1.63009978E-0005	1.71280682E-0005	-1.05361034E-0005	1.82728424E-0005	1.35686942E-0005	-2.29746086E-0005	6.21276132E-0006	5.90328128E-0006
-4.25405123E-0001	-3.63039885E-0005	-5.04631725E-0005	-3.06111886E-0005	-1.19404946E-0005	7.13601669E-0006	4.29393885E-0005	3.29596102E-0005	-5.75225355E-0006	-1.25692670E-0005	-5.64866290E-0005	-3.49108969E-0007	-2.77032023E-0005	-3.45394276E-0005	-1.61630036E-0005	-2.91616985E-0005	-6.27342788E-0005	-4.67245818E-0005	-6.59891331E-0005	-2.51317524E-0005	-2.07952127E-0006	-4.21865554E-0007	3.56945507E-0005	8.61577526E-0005	-3.65341047E-0005	1.13843090E-0005	-1.87882901E-0005	-4.17928765E-0006	-1.66186439E-0005	2.50412806E-0005	1.45063674E-0005	5.36573773E-0005	7.40067018E-0005	5.86309072E-0005	1.32205439E-0006	2.42101562E-0005	7.68418578E-0006	-1.77678277E-0005	1.00729554E-0005	-1.29904794E-0005	-1.29061991E-0005	6.33373148E-0007	-9.40006816E-0007	1.98361063E-0005	-3.92265146E-0005	-2.96105467E-0006	2.72131901E-0006	-2.45816015E-0005	-1.43929223E-0005	-2.08311393E-0005
-3.75405123E-0001	-6.44997153E-0005	-6.64924147E-0006	-8.70446971E-0006	-1.29904048E-0005	-1.59207067E-0005	5.14246985E-0005	-2.18698050E-0005	1.42229273E-0005	-2.17230252E-0005	3.64636100E-0005	5.05322844E-0005	-2.43938466E-0005	-1.45231549E-0005	-4.32987247E-0005	-6.51253868E-0005	-7.78622757E-0005	-2.14618177E-0006	2.01385064E-0005	6.94534556E-0005	5.66695233E-0005	1.62470793E-0005	-3.00447350E-0005	-1.06483713E-0005	1.96798861E-0005	2.04265378E-0005	4.54946357E-0005	7.49529756E-0005	2.81184333E-0005	1.23704556E-0005	-1.56547260E-0006	7.75714009E-0006	-5.77660448E-0005	3.17754989E-0006	-3.33534785E-0005	-3.71764383E-0005	-4.02301935E-0005	1.88439351E-0006	-6.93510042E-0005	1.42529729E-0005	-6.24474434E-0005	-3.68250281E-0006	-1.87578810E-0005	-3.34036583E-0005	-4.51885761E-0005	-6.56977572E-0006	-1.16272977E-0005	-1.59574384E-0005	-1.16327955E-0006	1.06847764E-0006
-3.25405123E-0001	-8.72879926E-0006	2.25084512E-0005	-9.54606604E-0006	-8.12896864E-0005	2.96086521E-0006	-9.51137454E-0007	-2.39212312E-0005	6.01724371E-0005	-2.89473196E-0005	1.69213193E-0006	-1.44697126E-0007	1.78061379E-0005	-4.43612530E-0006	5.50363052E-0005	-8.40217734E-0006	1.32015080E-0005	4.63724022E-0005	6.27567567E-0005	1.27530884E-0004	9.29890063E-0005	5.48605309E-0005	4.76869135E-0005	4.73628377E-0005	5.75547283E-0005	-2.04987341E-0005	4.20486847E-0005	-5.01918113E-0006	-2.69138788E-0005	-5.08342184E-0005	-5.42025190E-0005	-6.64316914E-0005	-5.97690153E-0005	-4.56448895E-0005	-3.14502323E-0005	-7.59728371E-0005	-6.26562012E-0005	-4.61418223E-0005	-7.10385941E-0005	-3.85902566E-0005	-3.14352986E-0005	-2.46681565E-0005	7.95998423E-0006	-1.47620731E-0005	-1.35639515E-0005	1.91816604E-0005	-2.17005005E-0005	1.52051191E-0005	2.41363180E-0005	7.37632172E-0005
-2.75405123E-0001	-3.26782592E-0005	-1.47487623E-0006	1.38026816E-0006	-9.27079898E-0005	6.20169319E-0006	-1.84803684E-0005	-3.25045084E-0005	-1.94417402E-0005	-4.65296521E-0008	-6.76610168E-0006	-3.41783079E-0005	1.58614577E-0005	-2.67919649E-0005	7.48458181E-0005	2.17636134E-0005	7.14080173E-0005	6.30691465E-0005	1.10197466E-0004	1.06262159E-0004	8.73133073E-0005	6.12801092E-0005	-2.84358447E-0005	-2.73088239E-0005	-1.21662180E-0005	-5.04274906E-0005	-3.02909379E-0006	3.19940517E-0006	-1.56467970E-0005	-1.06609168E-0004	-5.95550606E-0005	-1.12174796E-0004	-9.83117241E-0005	-2.23589689E-0005	-6.60403385E-0005	-7.12666728E-0005	-5.80368857E-0005	-4.67984033E-0005	-5.88212208E-0005	-8.10089488E-0006	-2.54827234E-0005	-3.21632949E-0005	3.77865828E-0005	1.93038073E-0005	4.67445482E-0007	3.64991085E-0005	2.76554028E-0005	1.70178662E-0005	2.02574815E-0005	6.98430865E-0005
-2.25405123E-0001	-6.74731502E-0006	-4.29147331E-0005	-5.03642096E-0005	-2.09194935E-0005	1.93703309E-0005	-4.01086266E-0005	-2.30357695E-0005	1.40850003E-0005	4.50334413E-0006	4.74526146E-0005	-4.31747070E-0005	3.34396834E-0005	-9.67350403E-0006	9.69923215E-0005	5.29953659E-0005	7.33438190E-0005	2.94102629E-0005	9.40934641E-0005	9.27586166E-0006	4.95949374E-0007	-3.23117964E-0005	-5.09488066E-0005	-4.90188490E-0005	-1.13830760E-0005	-8.22038917E-0005	-4.09395046E-0005	-5.28336176E-0005	-6.07185690E-0005	-1.08130250E-0004	-5.43105514E-0005	-3.88420738E-0005	-2.83050548E-0005	-3.73346561E-0005	-3.76637512E-0005	-4.20573081E-0006	-4.45220105E-0005	-1.00653710E-0005	7.07808319E-0006	-3.05230871E-0005	-2.06575389E-0005	-3.39041155E-0005	2.14806979E-0005	1.54169732E-0005	-8.92907561E-0006	3.09939977E-0005	3.36179781E-0005	2.08363698E-0006	-1.20940668E-0005	-7.81439409E-0006
-1.75405123E-0001	-4.19003232E-0005	-2.68520154E-0005	-3.35415985E-0005	4.74503651E-0006	-3.41708772E-0005	-2.91237339E-0005	-1.75655748E-0005	-4.40202145E-0006	7.21541488E-0006	-4.63636744E-0005	3.00048344E-0005	-2.92324477E-0006	-1.21439667E-0005	4.64203602E-0005	4.29355509E-0005	2.85943295E-0005	-3.58682478E-0006	-1.09118427E-0005	-7.38010786E-0005	-6.87843287E-0005	-6.62748269E-0005	-5.86739080E-0005	-6.76264714E-0005	-6.61673330E-0005	-6.12005864E-0005	-5.55502410E-0005	-2.52891638E-0005	-7.46856495E-0005	-5.17886330E-0005	-3.44194522E-0005	-1.39814108E-0005	-9.21400926E-0005	-2.49467102E-0005	-5.06299241E-0005	-2.00060345E-0005	-8.88868029E-0005	-6.45121386E-0005	-4.46290388E-0005	-3.14400373E-0005	-6.48596642E-0005	-4.49698457E-0005	5.50273798E-0006	2.20055458E-0006	-2.33363552E-0005	9.97623064E-0006	-2.90104980E-0005	-6.37036087E-0005	-3.71083480E-0005	-4.62396109E-0005
-1.25405123E-0001	9.26787865E-0005	8.33682372E-0005	4.27231440E-0005	-5.98642697E-0006	-1.63502403E-0005	1.30645134E-0005	4.62758210E-0005	1.09641456E-0005	4.22632489E-0005	-4.65112140E-0005	-1.37357536E-0005	-2.80781903E-0005	1.11358402E-0005	2.61062071E-0005	-2.09756573E-0005	-5.50801347E-0006	2.51674819E-0005	-4.34177358E-0005	-3.33230133E-0005	-7.69324402E-0005	-7.16487971E-0005	-1.07901958E-0004	-5.50721839E-0005	-7.96752204E-0005	-1.82918885E-0005	9.03751754E-0007	3.64993955E-0005	-1.83664911E-0005	5.55627711E-0005	4.61468729E-0005	1.18371865E-0005	-2.40867919E-0005	-6.70056338E-0005	-1.02944332E-0004	-6.02981268E-0005	-6.82553021E-0005	-7.59880252E-0005	-1.13057274E-0004	-7.89442813E-0005	-9.48896575E-0005	-7.64357044E-0005	-6.12822788E-0005	-1.16396438E-0004	-5.03679580E-0005	-5.10568897E-0005	-8.88847625E-0005	-9.75233755E-0005	-5.71299679E-0005	-5.52977533E-0005
-7.54051227E-0002	1.39958985E-0004	7.99718172E-0005	1.46580160E-0004	1.32227587E-0004	9.48701085E-0005	1.23030192E-0004	5.43315349E-0006	1.05603301E-0004	7.11430425E-0005	7.23974784E-0005	6.30216611E-0005	-4.12060264E-0006	-1.99943088E-0005	-7.27271743E-0005	5.50747099E-0005	1.37526187E-0005	7.48704247E-0005	4.24834708E-0005	3.57918451E-0005	5.07032347E-0006	5.49453644E-0005	-9.11807959E-0006	-8.31556742E-0005	-8.85754806E-0005	-1.32683925E-0004	-8.86143665E-0005	-2.74383437E-0005	1.46019659E-0004	3.63336288E-0004	4.40729930E-0004	3.68547005E-0004	2.38125706E-0004	1.41490524E-0004	4.30658930E-0005	1.55334809E-0005	-3.08038375E-0005	-1.76988207E-0004	-1.79581541E-0004	-1.04037726E-0004	-1.06564050E-0004	-1.25495097E-0004	-9.45052796E-0005	-4.31168614E-0005	-1.50820873E-0004	-7.19986292E-0005	-7.91213089E-0005	-7.04683004E-0005	-8.88739699E-0005	-5.14078710E-0005
-2.54051227E-0002	2.66565665E-0004	2.18147653E-0004	2.48413061E-0004	2.35893542E-0004	2.88832314E-0004	2.73768457E-0004	2.77974895E-0004	2.24262233E-0004	1.46597102E-0004	1.25446609E-0004	4.16027266E-0005	8.30006310E-0005	7.86658768E-0005	1.22400235E-0004	1.88982924E-0004	1.75633610E-0004	3.41207694E-0004	3.23399291E-0004	3.21635385E-0004	2.49941856E-0004	1.93696384E-0004	4.42211919E-0005	2.19325190E-0006	-1.41652315E-0004	-1.81678905E-0004	-1.14837632E-0004	1.54094530E-0004	5.96146497E-0004	9.93383470E-0004	1.27058702E-0003	1.32384903E-0003	1.15106327E-0003	8.12710691E-0004	6.47747198E-0004	5.61255181E-0004	5.13460837E-0004	3.39952969E-0004	2.57571047E-0004	1.69280004E-0004	2.27916192E-0004	2.46637735E-0004	3.01161951E-0004	3.32721338E-0004	1.86660363E-0004	1.91532811E-0004	2.35525796E-0004	2.45344708E-0004	3.12180032E-0004	3.47238712E-0004
2.45948773E-0002	4.43226964E-0004	4.22489546E-0004	4.33867473E-0004	4.84000501E-0004	5.04382496E-0004	4.45156689E-0004	4.47527545E-0004	3.56468423E-0004	3.29389856E-0004	2.51310796E-0004	2.49724640E-0004	2.75545104E-0004	3.36997693E-0004	4.25331468E-0004	4.77578721E-0004	4.72686309E-0004	5.77681468E-0004	5.83585631E-0004	5.44636299E-0004	4.34599288E-0004	4.05752476E-0004	1.98026522E-0004	1.38025529E-0004	2.92649706E-0005	7.31306361E-0006	2.44747967E-0004	6.53941890E-0004	1.13584668E-0003	1.49281566E-0003	1.71329396E-0003	1.81198680E-0003	1.74869701E-0003	1.54080501E-0003	1.35115936E-0003	1.19868372E-0003	1.15910105E-0003	1.11703557E-0003	1.13266033E-0003	1.02041791E-0003	9.06937313E-0004	8.59592112E-0004	9.06630991E-0004	9.59021526E-0004	1.00245065E-0003	1.01230054E-0003	9.62748447E-0004	9.05199728E-0004	9.50049587E-0004	9.75822904E-0004
7.45948773E-0002	5.39697652E-0004	6.00309181E-0004	5.84053020E-0004	6.01797621E-0004	6.24194390E-0004	5.92703471E-0004	6.28323620E-0004	5.53133983E-0004	4.41937958E-0004	3.97368292E-0004	4.36259503E-0004	4.00406842E-0004	4.34062239E-0004	5.14106136E-0004	6.00609965E-0004	5.86869777E-0004	6.55952637E-0004	6.50744284E-0004	6.30868900E-0004	5.02232090E-0004	3.25219112E-0004	1.87874460E-0004	1.31177614E-0004	1.22198258E-0004	1.46006584E-0004	4.17518157E-0004	7.37636289E-0004	1.01029922E-0003	1.21802326E-0003	1.29858796E-0003	1.27507489E-0003	1.28844508E-0003	1.29773062E-0003	1.23457561E-0003	1.18883839E-0003	1.20439983E-0003	1.19197570E-0003	1.12575884E-0003	1.09200594E-0003	1.10133891E-0003	1.07378500E-0003	1.12551290E-0003	1.10428072E-0003	1.09667646E-0003	1.07448004E-0003	1.17662951E-0003	1.19528479E-0003	1.24689436E-0003	1.22541516E-0003
1.24594877E-0001	5.73412030E-0004	6.03840405E-0004	6.20057770E-0004	6.77041983E-0004	6.59225972E-0004	5.87742641E-0004	5.32543425E-0004	4.60036043E-0004	4.11344296E-0004	2.93846230E-0004	3.71211524E-0004	3.49048001E-0004	3.83779656E-0004	4.13037919E-0004	5.00527977E-0004	5.58156075E-0004	5.66408460E-0004	4.87780592E-0004	4.94601618E-0004	3.54002084E-0004	1.13318994E-0004	1.29443451E-0005	-6.56891405E-0005	-2.14175023E-0005	1.48554812E-0005	2.62709385E-0004	3.21642819E-0004	4.90160078E-0004	6.59338155E-0004	8.13409492E-0004	9.03165025E-0004	1.06348150E-0003	1.10780418E-0003	1.11374976E-0003	1.12481757E-0003	1.22837819E-0003	1.23386250E-0003	1.21668581E-0003	1.17941856E-0003	1.21752314E-0003	1.19867826E-0003	1.25419558E-0003	1.34196974E-0003	1.33017495E-0003	1.37611898E-0003	1.38376359E-0003	1.39389812E-0003	1.36192590E-0003	1.35383757E-0003
1.74594877E-0001	5.53828696E-0004	5.74529780E-0004	6.54785531E-0004	6.84994849E-0004	6.45409424E-0004	5.74307379E-0004	5.16218285E-0004	3.56735789E-0004	3.18299299E-0004	2.82904758E-0004	2.27379183E-0004	2.70104644E-0004	3.11851184E-0004	3.34621851E-0004	4.39921821E-0004	4.79921233E-0004	4.59745025E-0004	3.63160527E-0004	2.34874596E-0004	1.57712668E-0004	-2.11826229E-0005	-1.59302755E-0004	-2.03106295E-0004	-2.35887267E-0004	-2.16981968E-0004	-3.11341055E-0005	-1.51438451E-0005	2.66152839E-0004	4.82064052E-0004	7.10922966E-0004	8.92323312E-0004	1.05327441E-0003	1.17684712E-0003	1.21089167E-0003	1.26399404E-0003	1.31750708E-0003	1.33778664E-0003	1.36735593E-0003	1.29134978E-0003	1.34931397E-0003	1.35477557E-0003	1.42130534E-0003	1.51332514E-0003	1.49554096E-0003	1.56333014E-0003	1.58598110E-0003	1.61454555E-0003	1.55685351E-0003	1.50236448E-0003
2.24594877E-0001	6.31836548E-0004	6.36234051E-0004	5.70067302E-0004	5.30588709E-0004	5.52409054E-0004	5.17369180E-0004	4.47480550E-0004	2.87356898E-0004	1.91800240E-0004	1.64305810E-0004	1.19556135E-0004	1.91804680E-0004	2.18963178E-0004	2.76219006E-0004	4.04661394E-0004	3.71089174E-0004	3.86766485E-0004	2.90637818E-0004	1.34356870E-0004	-2.38987550E-0005	-1.75735904E-0004	-3.80690326E-0004	-5.03403416E-0004	-4.74369664E-0004	-4.03301632E-0004	-2.23315929E-0004	-6.35065354E-0005	2.66023814E-0004	4.90803570E-0004	7.20270086E-0004	9.65229343E-0004	1.10887035E-0003	1.21422078E-0003	1.26579615E-0003	1.36214806E-0003	1.40166596E-0003	1.40824294E-0003	1.48721722E-0003	1.42541017E-0003	1.49650900E-0003	1.53190621E-0003	1.65880298E-0003	1.74624663E-0003	1.86641208E-0003	1.80891017E-0003	1.88467896E-0003	1.90261911E-0003	1.83872013E-0003	1.76043362E-0003
2.74594877E-0001	5.71541604E-0004	5.00958615E-0004	4.83399156E-0004	4.49086009E-0004	4.50151613E-0004	3.94812708E-0004	3.21268484E-0004	1.76595527E-0004	1.06303981E-0004	7.33751940E-0005	2.58780603E-0005	8.58141745E-0005	1.05475808E-0004	1.95158792E-0004	2.90913900E-0004	2.44694686E-0004	2.42856666E-0004	1.87385989E-0004	3.93850707E-0005	-1.35472267E-0004	-3.04504909E-0004	-5.50819696E-0004	-5.84858901E-0004	-6.24447882E-0004	-5.44066570E-0004	-3.65833560E-0004	-1.13451432E-0004	2.05355465E-0004	4.27095830E-0004	7.18706242E-0004	9.84480642E-0004	1.11629913E-0003	1.27917968E-0003	1.34759641E-0003	1.46335635E-0003	1.50344410E-0003	1.59876653E-0003	1.57721646E-0003	1.61639011E-0003	1.71971308E-0003	1.79848853E-0003	1.92223467E-0003	2.09642867E-0003	2.13314288E-0003	2.17329393E-0003	2.23103541E-0003	2.19122225E-0003	2.13660900E-0003	1.98962405E-0003
3.24594877E-0001	3.87314271E-0004	3.67854651E-0004	4.17795304E-0004	3.93968462E-0004	3.11077166E-0004	3.07061853E-0004	2.02001959E-0004	1.24178023E-0004	-2.43630378E-0005	-1.73804131E-0005	-1.11728358E-0004	-5.09353457E-0005	1.71623940E-0005	7.26767919E-0005	1.42353617E-0004	1.12568487E-0004	1.11078405E-0004	4.57387203E-0005	-1.03843108E-0004	-2.43541894E-0004	-4.79607558E-0004	-6.83078883E-0004	-7.59045259E-0004	-7.50598975E-0004	-6.59444025E-0004	-4.74346794E-0004	-2.09589954E-0004	1.20199650E-0004	4.23721425E-0004	7.50512450E-0004	1.04513168E-0003	1.18676244E-0003	1.38461879E-0003	1.47442857E-0003	1.55760546E-0003	1.65665124E-0003	1.70691705E-0003	1.77150859E-0003	1.83246308E-0003	1.94708816E-0003	2.02081163E-0003	2.14599094E-0003	2.37013746E-0003	2.44927813E-0003	2.51259589E-0003	2.49400135E-0003	2.49172901E-0003	2.40669608E-0003	2.24714566E-0003
3.74594877E-0001	3.43509272E-0004	3.18900115E-0004	3.11530979E-0004	3.17594962E-0004	2.80827496E-0004	1.96779909E-0004	-9.11878364E-0006	-4.92621565E-0005	-8.99741463E-0005	-1.08064691E-0004	-1.62913071E-0004	-1.47413410E-0004	-8.93167155E-0005	-2.88030031E-0005	5.21362382E-0006	5.20893365E-0006	-3.41220890E-0006	-3.46285966E-0005	-1.96623587E-0004	-3.60770038E-0004	-5.87905962E-0004	-8.17290984E-0004	-9.17355849E-0004	-8.77159860E-0004	-7.02769188E-0004	-5.38790055E-0004	-2.23048367E-0004	1.31578576E-0004	4.70552503E-0004	7.49528594E-0004	1.03685470E-0003	1.27103234E-0003	1.44731745E-0003	1.55681881E-0003	1.65409046E-0003	1.77481250E-0003	1.87703868E-0003	1.93008182E-0003	1.98026968E-0003	2.11567941E-0003	2.23891987E-0003	2.41259839E-0003	2.61614524E-0003	2.73497673E-0003	2.81523836E-0003	2.81759604E-0003	2.81126485E-0003	2.67107104E-0003	2.49058095E-0003
4.24594877E-0001	3.47346930E-0004	3.01631981E-0004	2.77245725E-0004	2.51881685E-0004	2.25692051E-0004	1.40463281E-0004	3.17683320E-0005	-8.97803488E-0005	-1.79494085E-0004	-1.98626546E-0004	-2.40012793E-0004	-2.39577822E-0004	-2.13695861E-0004	-8.19576594E-0005	-6.19424348E-0005	-6.23145340E-0005	-1.27667334E-0004	-1.54799637E-0004	-2.88115924E-0004	-4.63073999E-0004	-6.44617238E-0004	-8.20615615E-0004	-9.39657903E-0004	-9.29509521E-0004	-7.64514879E-0004	-5.42950723E-0004	-2.34112136E-0004	1.22043324E-0004	4.60574834E-0004	7.73026086E-0004	1.09492029E-0003	1.34002632E-0003	1.54963909E-0003	1.62605256E-0003	1.77096396E-0003	1.90210918E-0003	2.01481189E-0003	2.06596924E-0003	2.17713782E-0003	2.28205418E-0003	2.48438642E-0003	2.63056129E-0003	2.94008473E-0003	3.01877529E-0003	3.09846987E-0003	3.08883433E-0003	3.08436434E-0003	2.96087268E-0003	2.73067331E-0003
4.74594877E-0001	3.13836293E-0004	2.69560589E-0004	2.53574635E-0004	1.98576424E-0004	1.88580603E-0004	9.01371807E-0005	-9.19732390E-0005	-2.06049696E-0004	-3.21240548E-0004	-2.83191181E-0004	-3.22489688E-0004	-3.18130923E-0004	-2.74673180E-0004	-2.10623257E-0004	-1.29878380E-0004	-1.56846648E-0004	-1.16363955E-0004	-2.03867084E-0004	-3.42569980E-0004	-5.41696438E-0004	-7.51366278E-0004	-9.75319306E-0004	-1.03326211E-0003	-9.64626418E-0004	-8.82882011E-0004	-5.78543783E-0004	-3.14616719E-0004	1.17271982E-0004	5.01006607E-0004	8.42682573E-0004	1.18748379E-0003	1.44502083E-0003	1.60321118E-0003	1.70839396E-0003	1.84776758E-0003	1.99923396E-0003	2.11284529E-0003	2.19417081E-0003	2.26578775E-0003	2.48664357E-0003	2.69434663E-0003	2.89758754E-0003	3.22667030E-0003	3.34833157E-0003	3.44368206E-0003	3.37707647E-0003	3.29729549E-0003	3.22582618E-0003	2.97601263E-0003
5.24594877E-0001	2.09787479E-0004	2.30175226E-0004	2.25279640E-0004	1.17300797E-0004	1.08865763E-0004	1.76973009E-0005	-1.53263657E-0004	-2.70833377E-0004	-3.53583566E-0004	-3.96400218E-0004	-3.95158885E-0004	-3.68115113E-0004	-3.15742305E-0004	-2.89213049E-0004	-2.12439748E-0004	-1.97325291E-0004	-2.17498865E-0004	-2.97977106E-0004	-3.97268067E-0004	-6.36761894E-0004	-8.00217817E-0004	-9.98089049E-0004	-1.10499002E-0003	-1.05905119E-0003	-9.30809704E-0004	-6.38286859E-0004	-2.80025077E-0004	1.21060120E-0004	4.88586462E-0004	8.68132886E-0004	1.16960106E-0003	1.46875584E-0003	1.64015258E-0003	1.77037276E-0003	1.94924225E-0003	2.14142135E-0003	2.28971633E-0003	2.36631706E-0003	2.41109428E-0003	2.67832277E-0003	2.87242287E-0003	3.15534766E-0003	3.48911959E-0003	3.55263726E-0003	3.67092011E-0003	3.62102350E-0003	3.57684275E-0003	3.42204928E-0003	3.14628822E-0003
5.74594877E-0001	1.66849981E-0004	1.57989269E-0004	1.69103232E-0004	7.15946888E-0005	8.28407899E-0006	-7.22160213E-0005	-2.34917902E-0004	-2.95311876E-0004	-4.19000804E-0004	-4.82208007E-0004	-4.74133145E-0004	-4.68484864E-0004	-4.05215108E-0004	-3.09173024E-0004	-2.82352727E-0004	-2.29749193E-0004	-2.79486305E-0004	-3.07503624E-0004	-4.83573953E-0004	-7.02592560E-0004	-8.63457301E-0004	-1.15210870E-0003	-1.12540561E-0003	-1.10584784E-0003	-9.81765063E-0004	-7.06526830E-0004	-3.18877437E-0004	2.33900703E-0005	4.67712420E-0004	9.07637355E-0004	1.23695928E-0003	1.54437819E-0003	1.73431070E-0003	1.90177505E-0003	2.06335958E-0003	2.23273923E-0003	2.43691592E-0003	2.42520119E-0003	2.56374653E-0003	2.82981395E-0003	3.03531290E-0003	3.31563549E-0003	3.67006338E-0003	3.74579854E-0003	3.95293578E-0003	3.84287062E-0003	3.83626946E-0003	3.63710698E-0003	3.32106439E-0003
6.24594877E-0001	2.07445933E-0004	1.48009685E-0004	1.51848991E-0004	1.06575073E-0004	-3.38762049E-0005	-1.38617032E-0004	-2.58182560E-0004	-3.55746309E-0004	-4.70496253E-0004	-5.66105906E-0004	-4.73833235E-0004	-5.02568286E-0004	-4.05360274E-0004	-3.67168452E-0004	-3.81220827E-0004	-3.13622191E-0004	-3.15487702E-0004	-3.90806816E-0004	-6.05996069E-0004	-7.62611847E-0004	-9.38566896E-0004	-1.19353294E-0003	-1.27278959E-0003	-1.20696786E-0003	-1.03703604E-0003	-7.40372136E-0004	-3.28738989E-0004	1.01235025E-0004	5.02441579E-0004	9.55910249E-0004	1.28498888E-0003	1.57474702E-0003	1.78272217E-0003	1.93041837E-0003	2.12320743E-0003	2.26483121E-0003	2.42087055E-0003	2.50518598E-0003	2.64929095E-0003	2.92006521E-0003	3.16918788E-0003	3.50172587E-0003	3.90236460E-0003	4.05896770E-0003	4.22481495E-0003	4.13173061E-0003	4.01651138E-0003	3.86615838E-0003	3.48692136E-0003
6.74594877E-0001	1.39721265E-0004	1.20062599E-0004	8.13061321E-0005	7.43177859E-0005	-4.63865898E-0005	-2.00521554E-0004	-3.05893737E-0004	-4.22663105E-0004	-5.02159466E-0004	-5.56882734E-0004	-5.71515810E-0004	-5.64603487E-0004	-4.71528017E-0004	-5.08459727E-0004	-4.06725733E-0004	-3.45675575E-0004	-3.97805179E-0004	-5.01044644E-0004	-6.43744618E-0004	-8.60658969E-0004	-9.98883516E-0004	-1.22269859E-0003	-1.26280816E-0003	-1.26832417E-0003	-1.05110670E-0003	-7.26579804E-0004	-3.02688138E-0004	1.83254327E-0004	5.16595506E-0004	9.26451327E-0004	1.25065588E-0003	1.57454772E-0003	1.78029570E-0003	1.92532870E-0003	2.17279972E-0003	2.35127236E-0003	2.48419737E-0003	2.61895184E-0003	2.81930571E-0003	3.06752629E-0003	3.32428510E-0003	3.68033763E-0003	4.10316581E-0003	4.22847158E-0003	4.37030907E-0003	4.39495557E-0003	4.20475804E-0003	4.06094765E-0003	3.68155075E-0003
7.24594877E-0001	1.32120320E-0004	8.93017054E-0005	3.61524875E-0005	3.27073751E-0005	-1.04243265E-0004	-2.21132877E-0004	-3.37195556E-0004	-4.78008468E-0004	-5.34896336E-0004	-6.07950242E-0004	-6.82155688E-0004	-6.18139228E-0004	-5.12668885E-0004	-5.17345610E-0004	-4.37476194E-0004	-4.26803400E-0004	-4.35458627E-0004	-5.33866330E-0004	-6.79552597E-0004	-9.03245037E-0004	-1.08799800E-0003	-1.21238812E-0003	-1.34738553E-0003	-1.30924147E-0003	-1.11007805E-0003	-7.68275975E-0004	-4.65000174E-0004	5.32567725E-0005	4.69085636E-0004	8.97643085E-0004	1.23773382E-0003	1.61126020E-0003	1.89586876E-0003	2.05641075E-0003	2.24411727E-0003	2.46985458E-0003	2.61172268E-0003	2.73016534E-0003	2.92746139E-0003	3.24079078E-0003	3.51414675E-0003	3.85786754E-0003	4.34122304E-0003	4.55475864E-0003	4.62937703E-0003	4.58426365E-0003	4.46106433E-0003	4.21029771E-0003	3.85083589E-0003
7.74594877E-0001	1.20275771E-0004	1.04162629E-0004	3.23911166E-0005	-7.65439451E-0005	-1.57330636E-0004	-2.05935964E-0004	-4.29052253E-0004	-4.66553011E-0004	-5.96409051E-0004	-6.65409029E-0004	-7.35957478E-0004	-6.45486483E-0004	-5.61196651E-0004	-5.37045038E-0004	-4.09598704E-0004	-5.00834841E-0004	-4.78925013E-0004	-5.51114895E-0004	-7.93550020E-0004	-9.84273214E-0004	-1.21804866E-0003	-1.32048792E-0003	-1.50582918E-0003	-1.37511669E-0003	-1.20101060E-0003	-8.72397528E-0004	-4.85952422E-0004	3.73017533E-0006	5.04534988E-0004	9.83631089E-0004	1.33628017E-0003	1.67132226E-0003	1.93272530E-0003	2.13000328E-0003	2.32320049E-0003	2.55577656E-0003	2.73129681E-0003	2.84354036E-0003	3.09573313E-0003	3.41278737E-0003	3.67025374E-0003	4.04247089E-0003	4.53021228E-0003	4.68534498E-0003	4.81207855E-0003	4.77027969E-0003	4.65490092E-0003	4.35040522E-0003	3.95740890E-0003
8.24594877E-0001	1.39228256E-0004	3.74959125E-0005	4.30010181E-0005	-5.42836452E-0005	-1.44411793E-0004	-2.55251545E-0004	-4.14913648E-0004	-5.42716017E-0004	-6.64245485E-0004	-7.32507376E-0004	-7.07142047E-0004	-6.79789307E-0004	-6.19941835E-0004	-5.62139009E-0004	-5.25882759E-0004	-5.69444464E-0004	-6.08537651E-0004	-7.16608422E-0004	-8.50480689E-0004	-1.07458687E-0003	-1.29280083E-0003	-1.51795346E-0003	-1.60016236E-0003	-1.41922895E-0003	-1.20026007E-0003	-8.32196234E-0004	-3.80992598E-0004	4.92982706E-0005	5.57442170E-0004	1.03015627E-0003	1.36421795E-0003	1.72035800E-0003	2.01580312E-0003	2.19530864E-0003	2.35998051E-0003	2.61998357E-0003	2.78916521E-0003	2.95991438E-0003	3.14078970E-0003	3.52192829E-0003	3.78723214E-0003	4.21235103E-0003	4.69901800E-0003	4.81989710E-0003	4.97049745E-0003	4.92340720E-0003	4.82167862E-0003	4.55855349E-0003	4.09749802E-0003
8.74594877E-0001	6.55317149E-0005	3.66984034E-0005	-7.84684843E-0008	2.94663338E-0005	-1.80631196E-0004	-3.16124674E-0004	-4.50071421E-0004	-5.68109637E-0004	-6.48725044E-0004	-7.39265436E-0004	-7.63245357E-0004	-7.34089967E-0004	-6.99560668E-0004	-6.78361896E-0004	-6.83444966E-0004	-6.15198640E-0004	-6.76016415E-0004	-7.28203880E-0004	-8.78449799E-0004	-1.07217757E-0003	-1.28223154E-0003	-1.48045150E-0003	-1.50546243E-0003	-1.39594112E-0003	-1.23314434E-0003	-8.28059017E-0004	-4.35308353E-0004	2.83547405E-0005	5.28714139E-0004	9.77822231E-0004	1.33767903E-0003	1.71395824E-0003	1.98529793E-0003	2.21203860E-0003	2.38115644E-0003	2.67077843E-0003	2.87366173E-0003	3.01715485E-0003	3.23933721E-0003	3.63308761E-0003	3.93803198E-0003	4.35477921E-0003	4.88421879E-0003	5.03492152E-0003	5.16808764E-0003	5.17692498E-0003	5.00593491E-0003	4.72170454E-0003	4.24413324E-0003
9.24594877E-0001	8.27725361E-0005	9.59940480E-0005	-2.76866967E-0005	-5.38172962E-0005	-2.44126702E-0004	-3.40126975E-0004	-4.98586525E-0004	-6.78920257E-0004	-7.01449458E-0004	-8.41817429E-0004	-8.38379430E-0004	-8.27950429E-0004	-7.74705632E-0004	-7.57870030E-0004	-6.72464301E-0004	-5.95634410E-0004	-6.31844664E-0004	-7.31610986E-0004	-8.36404916E-0004	-1.07348258E-0003	-1.26643010E-0003	-1.54636703E-0003	-1.62930931E-0003	-1.45820762E-0003	-1.29186917E-0003	-8.88159178E-0004	-5.04421648E-0004	-2.09448168E-0005	5.39671426E-0004	9.97406927E-0004	1.40819007E-0003	1.77289257E-0003	2.02315716E-0003	2.26569693E-0003	2.46358646E-0003	2.75063448E-0003	2.94523981E-0003	3.09933389E-0003	3.37260214E-0003	3.69599055E-0003	4.06838715E-0003	4.49071428E-0003	4.95392261E-0003	5.22859223E-0003	5.31909826E-0003	5.34067737E-0003	5.13545307E-0003	4.84174267E-0003	4.35987351E-0003
9.74594877E-0001	6.18004335E-0005	5.10514502E-0005	-4.57161651E-0005	-1.50889281E-0004	-2.50600194E-0004	-3.49137621E-0004	-5.31340099E-0004	-6.82012188E-0004	-7.89555994E-0004	-8.87727047E-0004	-9.62385955E-0004	-8.45305154E-0004	-7.58108073E-0004	-6.47601657E-0004	-6.04080106E-0004	-5.98448756E-0004	-6.74327750E-0004	-7.94298481E-0004	-9.52064365E-0004	-1.12895808E-0003	-1.30764816E-0003	-1.60735223E-0003	-1.65724747E-0003	-1.55130395E-0003	-1.29508858E-0003	-9.51258075E-0004	-4.75385004E-0004	4.07864438E-0005	5.60655544E-0004	1.02149016E-0003	1.50155133E-0003	1.84658281E-0003	2.08661230E-0003	2.30840041E-0003	2.55234600E-0003	2.80824204E-0003	3.01488880E-0003	3.17482823E-0003	3.43068081E-0003	3.81438082E-0003	4.16031298E-0003	4.62795717E-0003	5.14627405E-0003	5.36774588E-0003	5.55335312E-0003	5.42442965E-0003	5.30376904E-0003	4.95286835E-0003	4.48300006E-0003
1.02459488E+0000	1.08950558E-0004	-1.68675225E-0006	-6.52777306E-0005	-1.57319337E-0004	-3.07821498E-0004	-4.23130391E-0004	-5.96798888E-0004	-7.16425077E-0004	-8.51536838E-0004	-8.27363437E-0004	-8.58807841E-0004	-8.31386869E-0004	-7.45462495E-0004	-7.34519883E-0004	-6.92354224E-0004	-6.28366068E-0004	-7.33836678E-0004	-8.33295960E-0004	-9.97215947E-0004	-1.20712751E-0003	-1.39480349E-0003	-1.62381620E-0003	-1.73873736E-0003	-1.58490829E-0003	-1.29094017E-0003	-9.44814436E-0004	-4.37476338E-0004	2.33754278E-0005	5.85693883E-0004	1.01636462E-0003	1.45279710E-0003	1.83117463E-0003	2.12198269E-0003	2.34171062E-0003	2.63550895E-0003	2.91624575E-0003	3.09103192E-0003	3.29604196E-0003	3.51757202E-0003	3.93835625E-0003	4.23016345E-0003	4.74314711E-0003	5.28596452E-0003	5.50207590E-0003	5.64244494E-0003	5.61890986E-0003	5.44508557E-0003	5.05759744E-0003	4.56667890E-0003
1.07459488E+0000	-3.49964533E-0005	-8.93531288E-0005	-6.93603123E-0005	-2.42588622E-0004	-3.60612575E-0004	-4.97134556E-0004	-6.01309281E-0004	-7.62093638E-0004	-9.09396941E-0004	-8.86987695E-0004	-9.16618975E-0004	-8.78250255E-0004	-7.67233882E-0004	-7.25391106E-0004	-6.97865609E-0004	-6.81908402E-0004	-7.45405743E-0004	-8.53104307E-0004	-1.01595209E-0003	-1.24321958E-0003	-1.36015304E-0003	-1.59473092E-0003	-1.68037539E-0003	-1.58246095E-0003	-1.33523850E-0003	-9.43942377E-0004	-5.33270189E-0004	1.60056718E-0005	5.86122420E-0004	1.08537824E-0003	1.49932876E-0003	1.84899313E-0003	2.21065025E-0003	2.38117260E-0003	2.68420324E-0003	2.95418344E-0003	3.13276725E-0003	3.34555488E-0003	3.54540101E-0003	4.00493482E-0003	4.32853379E-0003	4.83443096E-0003	5.43230147E-0003	5.59213796E-0003	5.71883261E-0003	5.74997753E-0003	5.56790811E-0003	5.20154163E-0003	4.69474667E-0003
1.12459488E+0000	-6.04323710E-0005	-6.75506746E-0005	-1.04107338E-0004	-1.93608947E-0004	-3.25066380E-0004	-5.03691831E-0004	-6.39627955E-0004	-7.64779478E-0004	-8.82022571E-0004	-9.09820756E-0004	-9.56483132E-0004	-8.94305919E-0004	-8.50752167E-0004	-7.80597641E-0004	-7.27580423E-0004	-7.25949257E-0004	-8.01417529E-0004	-8.91866860E-0004	-1.02767290E-0003	-1.25519818E-0003	-1.43715531E-0003	-1.72553987E-0003	-1.78592626E-0003	-1.65424549E-0003	-1.36499831E-0003	-9.51247631E-0004	-4.27836132E-0004	4.74497385E-0005	5.68690982E-0004	1.10373965E-0003	1.49091083E-0003	1.86326795E-0003	2.16366197E-0003	2.38800806E-0003	2.68605297E-0003	2.92199041E-0003	3.18294739E-0003	3.38462379E-0003	3.63198984E-0003	4.07052778E-0003	4.45824226E-0003	4.94038436E-0003	5.54778584E-0003	5.73273328E-0003	5.94217645E-0003	5.87261632E-0003	5.70175383E-0003	5.35251841E-0003	4.81598079E-0003
1.17459488E+0000	-1.12176853E-0006	-9.12656050E-0005	-1.66049193E-0004	-3.20441599E-0004	-3.80689938E-0004	-4.89793698E-0004	-6.62326028E-0004	-7.19049531E-0004	-8.88498992E-0004	-9.44668094E-0004	-1.00861498E-0003	-9.58111190E-0004	-8.85928240E-0004	-8.04500741E-0004	-7.66217653E-0004	-7.33539382E-0004	-8.68229022E-0004	-9.47567199E-0004	-1.06750354E-0003	-1.29907872E-0003	-1.49279321E-0003	-1.63797980E-0003	-1.72522847E-0003	-1.65611339E-0003	-1.43278586E-0003	-1.01277059E-0003	-5.51533543E-0004	2.37159552E-0005	5.42022579E-0004	1.06803547E-0003	1.52585012E-0003	1.88780560E-0003	2.20536220E-0003	2.42917983E-0003	2.72449716E-0003	2.95402719E-0003	3.23579973E-0003	3.47843419E-0003	3.68853915E-0003	4.17564912E-0003	4.58860782E-0003	5.03941064E-0003	5.68516610E-0003	5.89651781E-0003	6.06851727E-0003	5.99440123E-0003	5.78917400E-0003	5.43383761E-0003	4.87681740E-0003
1.22459488E+0000	-8.78937998E-0005	-1.43706605E-0004	-1.78917338E-0004	-2.75931817E-0004	-3.45154068E-0004	-5.41461776E-0004	-6.62108285E-0004	-8.19201568E-0004	-9.32095117E-0004	-9.95893607E-0004	-9.45847693E-0004	-9.70327510E-0004	-9.32588958E-0004	-8.72622806E-0004	-8.05031722E-0004	-8.11397868E-0004	-8.54156955E-0004	-9.32759513E-0004	-1.09054704E-0003	-1.34963638E-0003	-1.53871601E-0003	-1.74624426E-0003	-1.88052032E-0003	-1.68511017E-0003	-1.43483028E-0003	-9.96194338E-0004	-4.99377572E-0004	3.33869201E-0005	5.74834250E-0004	1.08907885E-0003	1.58370853E-0003	1.99881928E-0003	2.27707259E-0003	2.45644754E-0003	2.79269743E-0003	3.05187715E-0003	3.35390649E-0003	3.52319389E-0003	3.78220465E-0003	4.26298374E-0003	4.67497218E-0003	5.11998894E-0003	5.80198343E-0003	5.97981262E-0003	6.14961938E-0003	6.06550326E-0003	5.90050701E-0003	5.52019282E-0003	4.96146623E-0003
1.27459488E+0000	-3.68908537E-0005	-6.54694231E-0005	-1.61095807E-0004	-2.98927336E-0004	-3.80792478E-0004	-5.35112706E-0004	-5.95619476E-0004	-7.87466481E-0004	-9.94192345E-0004	-1.00220846E-0003	-1.03400767E-0003	-1.03904947E-0003	-9.57483128E-0004	-9.42654755E-0004	-7.90305288E-0004	-8.34555485E-0004	-8.68057902E-0004	-9.76718893E-0004	-1.14135397E-0003	-1.38699930E-0003	-1.55105049E-0003	-1.77351065E-0003	-1.79343773E-0003	-1.68369694E-0003	-1.42503954E-0003	-1.00936432E-0003	-5.44264810E-0004	2.23075414E-0005	6.04914390E-0004	1.11717265E-0003	1.56988464E-0003	1.98259273E-0003	2.29012534E-0003	2.54627898E-0003	2.83392058E-0003	3.12146931E-0003	3.41813593E-0003	3.58618479E-0003	3.84383692E-0003	4.31924460E-0003	4.73837653E-0003	5.18444750E-0003	5.88243719E-0003	6.10499213E-0003	6.29492808E-0003	6.23093042E-0003	6.02279109E-0003	5.64293179E-0003	5.07290853E-0003
1.32459488E+0000	-1.16513784E-0004	-1.10722154E-0004	-1.17343116E-0004	-2.52123911E-0004	-3.83593607E-0004	-4.99526912E-0004	-6.96748602E-0004	-8.46079163E-0004	-1.02893618E-0003	-1.06023464E-0003	-1.08402302E-0003	-1.05839348E-0003	-1.02164339E-0003	-9.29232762E-0004	-8.45003767E-0004	-8.11970005E-0004	-9.13779099E-0004	-9.96994803E-0004	-1.10591058E-0003	-1.36710674E-0003	-1.58151531E-0003	-1.76576747E-0003	-1.81517402E-0003	-1.68719607E-0003	-1.45997585E-0003	-1.06206914E-0003	-5.50820061E-0004	4.73526790E-0005	6.27400325E-0004	1.11917352E-0003	1.57060346E-0003	1.94691226E-0003	2.30888423E-0003	2.54222116E-0003	2.83588750E-0003	3.15096805E-0003	3.39799316E-0003	3.60050351E-0003	3.93159130E-0003	4.40918737E-0003	4.83919397E-0003	5.31886073E-0003	5.97484821E-0003	6.24007690E-0003	6.46763197E-0003	6.30256227E-0003	6.10512798E-0003	5.69154053E-0003	5.10064510E-0003
1.37459488E+0000	-2.20815464E-0005	-8.05992258E-0005	-1.46188448E-0004	-3.09171152E-0004	-3.84463042E-0004	-5.19374121E-0004	-7.35816193E-0004	-8.47934748E-0004	-1.01914865E-0003	-1.05790146E-0003	-1.09686569E-0003	-1.08179892E-0003	-9.96338705E-0004	-9.10410822E-0004	-8.70805120E-0004	-8.08827970E-0004	-8.91121308E-0004	-9.34747409E-0004	-1.09248445E-0003	-1.35274572E-0003	-1.57626718E-0003	-1.78329689E-0003	-1.86672620E-0003	-1.71049882E-0003	-1.49398344E-0003	-1.02548086E-0003	-5.14361759E-0004	2.34621639E-0005	5.92673719E-0004	1.09623409E-0003	1.58690673E-0003	2.03697632E-0003	2.33248856E-0003	2.58506058E-0003	2.87896094E-0003	3.17452677E-0003	3.43034646E-0003	3.67554812E-0003	3.97971234E-0003	4.47244490E-0003	4.88873822E-0003	5.36503042E-0003	6.02313799E-0003	6.26558449E-0003	6.40091883E-0003	6.36083398E-0003	6.17396481E-0003	5.74793864E-0003	5.17279946E-0003
1.42459488E+0000	-1.93804843E-0005	-7.06835867E-0005	-1.71383532E-0004	-3.36365307E-0004	-4.54235574E-0004	-6.22829281E-0004	-7.91638045E-0004	-8.92686530E-0004	-1.03900157E-0003	-1.07773547E-0003	-1.08767278E-0003	-1.03825477E-0003	-1.00569320E-0003	-9.48254558E-0004	-8.66948607E-0004	-8.55297877E-0004	-9.07083686E-0004	-1.01872663E-0003	-1.19567466E-0003	-1.40199651E-0003	-1.63596691E-0003	-1.87352144E-0003	-1.86361006E-0003	-1.75725334E-0003	-1.49702688E-0003	-1.08436517E-0003	-5.88929177E-0004	-3.13493789E-0005	5.74242194E-0004	1.12864854E-0003	1.60978732E-0003	2.06677312E-0003	2.38008079E-0003	2.63395843E-0003	2.90407676E-0003	3.17198152E-0003	3.44262173E-0003	3.66105708E-0003	3.94651312E-0003	4.46395274E-0003	4.89278038E-0003	5.41809665E-0003	6.12294227E-0003	6.33229807E-0003	6.54614319E-0003	6.46181020E-0003	6.31167932E-0003	5.87652273E-0003	5.27373617E-0003
1.47459488E+0000	-5.16245017E-0005	-9.05832394E-0005	-1.62432071E-0004	-3.76437501E-0004	-4.75349472E-0004	-6.57895219E-0004	-8.15820769E-0004	-9.52706509E-0004	-1.03912875E-0003	-1.01661617E-0003	-1.12172142E-0003	-1.02373276E-0003	-1.00492347E-0003	-9.51654724E-0004	-9.12912274E-0004	-8.90551904E-0004	-9.90348276E-0004	-1.08020057E-0003	-1.22327017E-0003	-1.46288116E-0003	-1.63029231E-0003	-1.89113466E-0003	-1.93044202E-0003	-1.80576215E-0003	-1.47799241E-0003	-1.07445475E-0003	-5.76857539E-0004	1.04389006E-0005	5.53172700E-0004	1.14741195E-0003	1.62715211E-0003	2.07141341E-0003	2.35786800E-0003	2.63639642E-0003	2.92463167E-0003	3.18323682E-0003	3.49091183E-0003	3.71378316E-0003	4.04457341E-0003	4.56045355E-0003	4.98655619E-0003	5.57697483E-0003	6.26177360E-0003	6.50244617E-0003	6.67712708E-0003	6.61771926E-0003	6.40460575E-0003	5.97634983E-0003	5.33986957E-0003
1.52459488E+0000	-1.38140729E-0004	-1.34356946E-0004	-2.22907126E-0004	-3.77842778E-0004	-4.74209612E-0004	-6.03201719E-0004	-7.47450110E-0004	-9.29635409E-0004	-1.06744063E-0003	-1.10000611E-0003	-1.15250233E-0003	-1.10644884E-0003	-1.06735678E-0003	-1.04026658E-0003	-9.92658991E-0004	-9.19537750E-0004	-1.01266851E-0003	-1.01907502E-0003	-1.22378664E-0003	-1.48556635E-0003	-1.66489406E-0003	-1.81457968E-0003	-1.90606363E-0003	-1.78494297E-0003	-1.50345734E-0003	-1.06861365E-0003	-5.95220553E-0004	3.85944201E-0005	5.90576523E-0004	1.15752594E-0003	1.65050051E-0003	2.08749670E-0003	2.39650597E-0003	2.67489202E-0003	3.00647123E-0003	3.28879669E-0003	3.59585247E-0003	3.78870102E-0003	4.13878729E-0003	4.64726236E-0003	5.10716663E-0003	5.61864375E-0003	6.28509603E-0003	6.51034752E-0003	6.72982954E-0003	6.61192118E-0003	6.41826734E-0003	5.98048184E-0003	5.36524910E-0003
1.57459488E+0000	-1.05250591E-0004	-1.05384247E-0004	-2.14435467E-0004	-3.87354862E-0004	-5.10755022E-0004	-5.94833493E-0004	-8.38250786E-0004	-9.77720063E-0004	-1.08148417E-0003	-1.16638549E-0003	-1.17395709E-0003	-1.15883197E-0003	-1.08989411E-0003	-1.08645215E-0003	-9.26109497E-0004	-9.20186830E-0004	-1.01224422E-0003	-1.03083258E-0003	-1.33028341E-0003	-1.54765988E-0003	-1.69631670E-0003	-1.90755623E-0003	-2.01999203E-0003	-1.82384689E-0003	-1.51288086E-0003	-1.04574730E-0003	-5.67604585E-0004	5.89051422E-0005	6.67411165E-0004	1.18386797E-0003	1.68129866E-0003	2.14006269E-0003	2.48109274E-0003	2.70112151E-0003	3.04265116E-0003	3.32951084E-0003	3.60623591E-0003	3.83136619E-0003	4.16269749E-0003	4.68333833E-0003	5.12548196E-0003	5.60262039E-0003	6.28944436E-0003	6.48862196E-0003	6.68121351E-0003	6.63357037E-0003	6.45428550E-0003	6.01139842E-0003	5.34778856E-0003
1.62459488E+0000	-5.83933072E-0005	-1.34474114E-0004	-1.78321696E-0004	-4.11020766E-0004	-5.34476413E-0004	-6.42769387E-0004	-7.63002728E-0004	-9.75212888E-0004	-1.09436075E-0003	-1.19703466E-0003	-1.22328412E-0003	-1.12753562E-0003	-1.06749471E-0003	-9.77852359E-0004	-9.37451199E-0004	-9.38676419E-0004	-1.06583040E-0003	-1.13485400E-0003	-1.27947669E-0003	-1.56587892E-0003	-1.69905395E-0003	-1.91033234E-0003	-1.97984148E-0003	-1.83756215E-0003	-1.50929193E-0003	-1.05313776E-0003	-5.54298911E-0004	4.77413209E-0006	6.63932343E-0004	1.15718000E-0003	1.69558300E-0003	2.13476812E-0003	2.45408943E-0003	2.70333389E-0003	3.04191631E-0003	3.33403473E-0003	3.59731574E-0003	3.80959367E-0003	4.16671254E-0003	4.66199200E-0003	5.12717866E-0003	5.66772523E-0003	6.42748569E-0003	6.63718362E-0003	6.82977782E-0003	6.72143447E-0003	6.51245792E-0003	6.09864384E-0003	5.37339132E-0003
1.67459488E+0000	-5.71188856E-0005	-2.40136896E-0004	-2.87996204E-0004	-4.38229343E-0004	-5.67688807E-0004	-6.68496076E-0004	-8.34531173E-0004	-9.71613531E-0004	-1.07958298E-0003	-1.17648476E-0003	-1.15970859E-0003	-1.19349898E-0003	-1.13285409E-0003	-1.04745275E-0003	-9.42361538E-0004	-9.73257538E-0004	-9.97018081E-0004	-1.11880887E-0003	-1.21907450E-0003	-1.47036496E-0003	-1.68302878E-0003	-1.92124299E-0003	-1.96689811E-0003	-1.84363551E-0003	-1.56202947E-0003	-1.12533558E-0003	-5.85358537E-0004	1.46429205E-0005	6.45700571E-0004	1.18632388E-0003	1.69305601E-0003	2.14498152E-0003	2.46827397E-0003	2.72104011E-0003	3.04868888E-0003	3.37422063E-0003	3.65157942E-0003	3.90946602E-0003	4.17797783E-0003	4.72144960E-0003	5.17517673E-0003	5.76930805E-0003	6.49485713E-0003	6.70611819E-0003	6.88298455E-0003	6.77545240E-0003	6.53304265E-0003	6.10666530E-0003	5.44852341E-0003
1.72459488E+0000	-2.57660316E-0004	-2.81973251E-0004	-3.06430562E-0004	-3.74240584E-0004	-5.32045566E-0004	-6.76170639E-0004	-8.26535685E-0004	-9.78138960E-0004	-1.10126714E-0003	-1.12337953E-0003	-1.25205294E-0003	-1.20422690E-0003	-1.13010742E-0003	-1.00328572E-0003	-9.41236952E-0004	-9.78431014E-0004	-9.95545181E-0004	-1.12375420E-0003	-1.28912466E-0003	-1.45837449E-0003	-1.74241133E-0003	-1.96906729E-0003	-2.04063035E-0003	-1.87451972E-0003	-1.57303904E-0003	-1.05554584E-0003	-5.02080370E-0004	5.44485577E-0005	6.32888934E-0004	1.21456232E-0003	1.69562327E-0003	2.15651055E-0003	2.47681532E-0003	2.75007314E-0003	3.08682117E-0003	3.39314855E-0003	3.70844461E-0003	3.93671368E-0003	4.20216202E-0003	4.73070879E-0003	5.18276372E-0003	5.77819513E-0003	6.50336636E-0003	6.64909862E-0003	6.84333024E-0003	6.78637667E-0003	6.58192362E-0003	6.13126016E-0003	5.52786036E-0003
1.77459488E+0000	-1.89452240E-0004	-1.62490481E-0004	-2.74259170E-0004	-4.78699048E-0004	-5.38610872E-0004	-6.81540937E-0004	-7.86112563E-0004	-1.04723677E-0003	-1.14590575E-0003	-1.20356839E-0003	-1.23090357E-0003	-1.20090423E-0003	-1.14839445E-0003	-1.03515652E-0003	-9.67098314E-0004	-9.91202794E-0004	-1.06901723E-0003	-1.18337610E-0003	-1.33688771E-0003	-1.52505299E-0003	-1.70196737E-0003	-1.95436521E-0003	-1.95408951E-0003	-1.84296393E-0003	-1.53806337E-0003	-1.06934360E-0003	-5.39075459E-0004	1.79909082E-0005	6.33162686E-0004	1.15889600E-0003	1.69019799E-0003	2.15838278E-0003	2.49066199E-0003	2.75948861E-0003	3.10070363E-0003	3.35805519E-0003	3.62557004E-0003	3.91323559E-0003	4.23516707E-0003	4.78245609E-0003	5.21176347E-0003	5.83004531E-0003	6.57446598E-0003	6.82166985E-0003	6.94058949E-0003	6.90814398E-0003	6.64927898E-0003	6.15736436E-0003	5.51594465E-0003
1.82459488E+0000	-2.13514467E-0004	-2.78038737E-0004	-3.08265137E-0004	-4.60541952E-0004	-5.27358026E-0004	-6.76797478E-0004	-8.78132418E-0004	-9.90162480E-0004	-1.15284828E-0003	-1.25958641E-0003	-1.25886760E-0003	-1.22156216E-0003	-1.19424436E-0003	-1.04695073E-0003	-1.03633629E-0003	-1.02945998E-0003	-1.03299334E-0003	-1.19360816E-0003	-1.27238224E-0003	-1.53182313E-0003	-1.65400670E-0003	-1.97254359E-0003	-1.97155499E-0003	-1.85028963E-0003	-1.57340976E-0003	-1.14973942E-0003	-6.17364427E-0004	1.29250042E-0005	6.59649344E-0004	1.16628069E-0003	1.66863321E-0003	2.14675548E-0003	2.49194056E-0003	2.75236758E-0003	3.12052198E-0003	3.40166891E-0003	3.68524746E-0003	3.91572334E-0003	4.29650272E-0003	4.86393985E-0003	5.26102142E-0003	5.85448751E-0003	6.58344139E-0003	6.81190542E-0003	6.95140471E-0003	6.87308443E-0003	6.59715912E-0003	6.15236319E-0003	5.52131206E-0003
1.87459488E+0000	-2.16143058E-0004	-2.55531296E-0004	-2.36029883E-0004	-4.01976595E-0004	-5.34590812E-0004	-7.33659737E-0004	-9.34089194E-0004	-1.03576216E-0003	-1.20900906E-0003	-1.21601229E-0003	-1.29014737E-0003	-1.22274873E-0003	-1.19678773E-0003	-1.07003741E-0003	-1.01018722E-0003	-1.02245407E-0003	-1.07650992E-0003	-1.14686882E-0003	-1.30927471E-0003	-1.54128184E-0003	-1.70737957E-0003	-1.97552382E-0003	-2.07627490E-0003	-1.84940927E-0003	-1.56753222E-0003	-1.10293888E-0003	-5.02630191E-0004	-1.59668978E-0005	6.46870557E-0004	1.22136676E-0003	1.69689802E-0003	2.16999062E-0003	2.53025024E-0003	2.80058540E-0003	3.13902746E-0003	3.42957052E-0003	3.69699578E-0003	3.99681206E-0003	4.27127854E-0003	4.82723155E-0003	5.29467159E-0003	5.87956768E-0003	6.59414331E-0003	6.84259441E-0003	7.00087484E-0003	6.87958942E-0003	6.64442304E-0003	6.24064227E-0003	5.52768827E-0003
1.92459488E+0000	-1.45572737E-0004	-1.84255652E-0004	-2.84412913E-0004	-4.47208183E-0004	-5.39128227E-0004	-7.53568314E-0004	-9.77304767E-0004	-1.05882528E-0003	-1.22144042E-0003	-1.23501353E-0003	-1.30150244E-0003	-1.28715833E-0003	-1.17969655E-0003	-1.07436061E-0003	-1.01628007E-0003	-1.00125560E-0003	-1.10154378E-0003	-1.17724721E-0003	-1.38885809E-0003	-1.58379598E-0003	-1.74522274E-0003	-1.97460411E-0003	-1.98634545E-0003	-1.85998255E-0003	-1.54289418E-0003	-1.09222822E-0003	-5.64458390E-0004	6.06716889E-0005	6.03260803E-0004	1.21878608E-0003	1.67419479E-0003	2.17621409E-0003	2.50030869E-0003	2.76984011E-0003	3.09528419E-0003	3.39461234E-0003	3.72874319E-0003	3.97237866E-0003	4.28989256E-0003	4.83457965E-0003	5.34285916E-0003	5.94260900E-0003	6.68433885E-0003	6.88940009E-0003	7.09055985E-0003	6.96693932E-0003	6.69886169E-0003	6.28843209E-0003	5.57508288E-0003
1.97459488E+0000	-2.02605629E-0004	-2.01002813E-0004	-3.40097938E-0004	-4.03460837E-0004	-5.76245426E-0004	-7.35176076E-0004	-9.79844182E-0004	-1.09063935E-0003	-1.19398274E-0003	-1.23490663E-0003	-1.32901019E-0003	-1.28968468E-0003	-1.22420790E-0003	-1.11331809E-0003	-1.02954565E-0003	-1.03695014E-0003	-1.08339842E-0003	-1.24558425E-0003	-1.40868069E-0003	-1.56201416E-0003	-1.75202510E-0003	-2.06989525E-0003	-2.07162982E-0003	-1.89692279E-0003	-1.56723846E-0003	-1.13196031E-0003	-6.15792398E-0004	-6.54616210E-0006	6.04710354E-0004	1.17380956E-0003	1.66355467E-0003	2.12091012E-0003	2.50382555E-0003	2.76023130E-0003	3.14897764E-0003	3.42653303E-0003	3.78131036E-0003	4.00128393E-0003	4.32082572E-0003	4.86354946E-0003	5.37794016E-0003	5.95284268E-0003	6.70156055E-0003	6.93857904E-0003	7.10369892E-0003	7.03969011E-0003	6.80194225E-0003	6.35109623E-0003	5.66911459E-0003
2.02459488E+0000	-2.15005220E-0004	-2.02575550E-0004	-3.52929309E-0004	-4.81384705E-0004	-6.29857258E-0004	-7.27876965E-0004	-9.13845691E-0004	-1.09934788E-0003	-1.17602422E-0003	-1.22070056E-0003	-1.27132225E-0003	-1.27739560E-0003	-1.22143379E-0003	-1.13926957E-0003	-1.01161346E-0003	-1.05818256E-0003	-1.12520014E-0003	-1.25077132E-0003	-1.42877672E-0003	-1.57201471E-0003	-1.73675746E-0003	-1.99952626E-0003	-2.08041078E-0003	-1.91905541E-0003	-1.61106447E-0003	-1.15563449E-0003	-6.73622076E-0004	-3.13682015E-0005	6.04520619E-0004	1.16174563E-0003	1.69344363E-0003	2.16616868E-0003	2.46443540E-0003	2.77449123E-0003	3.16431433E-0003	3.41912681E-0003	3.73631740E-0003	3.99664248E-0003	4.33470087E-0003	4.90967762E-0003	5.44906238E-0003	6.04301684E-0003	6.82607861E-0003	7.06254661E-0003	7.28819113E-0003	7.12650927E-0003	6.91318840E-0003	6.43579542E-0003	5.72803813E-0003
2.07459488E+0000	-1.72748860E-0004	-2.48782223E-0004	-3.73836821E-0004	-5.33978171E-0004	-5.95614921E-0004	-7.47320607E-0004	-9.25928301E-0004	-1.09729491E-0003	-1.17880517E-0003	-1.25874565E-0003	-1.32072440E-0003	-1.28489959E-0003	-1.21763400E-0003	-1.08677688E-0003	-1.07392165E-0003	-1.03050221E-0003	-1.10047265E-0003	-1.15293997E-0003	-1.35883824E-0003	-1.60359593E-0003	-1.83550479E-0003	-2.00326384E-0003	-2.17059618E-0003	-1.96363607E-0003	-1.65393032E-0003	-1.11764590E-0003	-6.51085896E-0004	-3.20980626E-0005	6.11827350E-0004	1.21367610E-0003	1.71752509E-0003	2.21354361E-0003	2.50202669E-0003	2.77498556E-0003	3.15685645E-0003	3.48241781E-0003	3.82070084E-0003	4.11410747E-0003	4.42021126E-0003	4.99818674E-0003	5.50650611E-0003	6.09262009E-0003	6.84503157E-0003	7.05979155E-0003	7.21296014E-0003	7.11760517E-0003	6.89923445E-0003	6.43513654E-0003	5.73690437E-0003
2.12459488E+0000	-2.66035335E-0004	-2.58673070E-0004	-3.90394356E-0004	-4.48704797E-0004	-6.08810642E-0004	-7.45812926E-0004	-8.64504418E-0004	-1.02463745E-0003	-1.19454543E-0003	-1.25176163E-0003	-1.30042620E-0003	-1.31529773E-0003	-1.20715417E-0003	-1.08086556E-0003	-1.07109496E-0003	-1.06557789E-0003	-1.20081194E-0003	-1.22152529E-0003	-1.48904574E-0003	-1.64663509E-0003	-1.83899198E-0003	-2.10358567E-0003	-2.16903229E-0003	-1.89903540E-0003	-1.63774511E-0003	-1.15094676E-0003	-6.21311110E-0004	1.32196298E-0005	6.16852676E-0004	1.21440613E-0003	1.72427440E-0003	2.20440633E-0003	2.53412059E-0003	2.84373530E-0003	3.21869410E-0003	3.51001654E-0003	3.83472609E-0003	4.03751223E-0003	4.40163596E-0003	4.97336104E-0003	5.48915037E-0003	6.09174423E-0003	6.84635824E-0003	7.07660254E-0003	7.23065514E-0003	7.12287767E-0003	6.89289945E-0003	6.42539404E-0003	5.73134687E-0003
2.32459488E+0000	-1.82343987E-0004	-2.34089909E-0004	-4.27031933E-0004	-5.44397778E-0004	-5.80330332E-0004	-8.07987704E-0004	-9.75660176E-0004	-1.14789584E-0003	-1.28824352E-0003	-1.28238441E-0003	-1.32804402E-0003	-1.33617498E-0003	-1.28067949E-0003	-1.21206394E-0003	-1.16536487E-0003	-1.15620222E-0003	-1.22055427E-0003	-1.28225283E-0003	-1.38676025E-0003	-1.67338613E-0003	-1.85387503E-0003	-2.06168561E-0003	-2.10542977E-0003	-1.89367500E-0003	-1.60405810E-0003	-1.13610793E-0003	-5.90320468E-0004	5.85160609E-0005	6.65305665E-0004	1.26802725E-0003	1.78724907E-0003	2.24237801E-0003	2.61834496E-0003	2.90209188E-0003	3.25135969E-0003	3.58070235E-0003	3.88296020E-0003	4.13743731E-0003	4.50582639E-0003	5.06420957E-0003	5.51721121E-0003	6.11999808E-0003	6.89479408E-0003	7.14528072E-0003	7.30844753E-0003	7.17223165E-0003	6.92519088E-0003	6.45227015E-0003	5.77165262E-0003
2.52459488E+0000	-2.41410561E-0004	-3.44403544E-0004	-4.01490467E-0004	-5.60647199E-0004	-5.90774835E-0004	-7.77541510E-0004	-9.76090780E-0004	-1.13549078E-0003	-1.27710537E-0003	-1.37655040E-0003	-1.38778255E-0003	-1.38915213E-0003	-1.26349900E-0003	-1.23489280E-0003	-1.16423758E-0003	-1.14237854E-0003	-1.19495300E-0003	-1.24484757E-0003	-1.40929995E-0003	-1.65588044E-0003	-1.85112070E-0003	-2.06371730E-0003	-2.13684484E-0003	-1.93017854E-0003	-1.59820538E-0003	-1.14590962E-0003	-5.60859557E-0004	5.72521682E-0005	6.47109673E-0004	1.27618825E-0003	1.80237923E-0003	2.27845214E-0003	2.65093338E-0003	2.91115966E-0003	3.25353553E-0003	3.63647933E-0003	3.92839010E-0003	4.17581609E-0003	4.50121293E-0003	5.10998065E-0003	5.60764823E-0003	6.20239669E-0003	7.00359468E-0003	7.19733506E-0003	7.37592161E-0003	7.26727673E-0003	7.01565012E-0003	6.54631786E-0003	5.84469971E-0003
2.72459488E+0000	-3.04076629E-0004	-3.72997037E-0004	-4.66050963E-0004	-6.48849544E-0004	-6.63501081E-0004	-8.43781176E-0004	-1.10734443E-0003	-1.22254233E-0003	-1.34317018E-0003	-1.38524041E-0003	-1.41124814E-0003	-1.39712096E-0003	-1.26663124E-0003	-1.21406202E-0003	-1.11948846E-0003	-1.12292481E-0003	-1.15579832E-0003	-1.32075199E-0003	-1.47977406E-0003	-1.68672846E-0003	-1.89600365E-0003	-2.10077994E-0003	-2.15602312E-0003	-1.96788778E-0003	-1.59645924E-0003	-1.18734079E-0003	-5.29925553E-0004	3.41836931E-0005	6.43730460E-0004	1.27342236E-0003	1.79611694E-0003	2.22162555E-0003	2.63166916E-0003	2.90550761E-0003	3.26639719E-0003	3.64382242E-0003	3.93098541E-0003	4.16183381E-0003	4.53135038E-0003	5.15160948E-0003	5.64757058E-0003	6.26641383E-0003	7.00091257E-0003	7.24598436E-0003	7.39125896E-0003	7.31120085E-0003	7.01396960E-0003	6.57475757E-0003	5.84441501E-0003
2.92459488E+0000	-2.10671763E-0004	-3.09497766E-0004	-4.00615372E-0004	-5.68353960E-0004	-6.94917268E-0004	-8.49659140E-0004	-1.13915245E-0003	-1.16721601E-0003	-1.36748535E-0003	-1.32688757E-0003	-1.36697108E-0003	-1.33188826E-0003	-1.26660965E-0003	-1.19420126E-0003	-1.08034667E-0003	-1.11518547E-0003	-1.17274740E-0003	-1.25967929E-0003	-1.40468222E-0003	-1.70399653E-0003	-1.79380145E-0003	-2.03932423E-0003	-2.12652938E-0003	-1.90000833E-0003	-1.58915084E-0003	-1.15342963E-0003	-5.21746497E-0004	8.04542904E-0005	7.11523743E-0004	1.30523008E-0003	1.83062914E-0003	2.35006398E-0003	2.65798866E-0003	3.01501929E-0003	3.34385954E-0003	3.67068152E-0003	3.99270300E-0003	4.21627520E-0003	4.58111656E-0003	5.18589087E-0003	5.65246185E-0003	6.25721281E-0003	7.01700736E-0003	7.25430459E-0003	7.45576049E-0003	7.32527220E-0003	7.04146212E-0003	6.61011072E-0003	5.86780899E-0003
3.12459488E+0000	-1.96595040E-0004	-2.88152525E-0004	-3.67561310E-0004	-5.80085166E-0004	-6.91414109E-0004	-9.08800945E-0004	-1.05369709E-0003	-1.19264763E-0003	-1.36128042E-0003	-1.30497941E-0003	-1.36360392E-0003	-1.35062703E-0003	-1.27699389E-0003	-1.21762830E-0003	-1.10124406E-0003	-1.11331518E-0003	-1.18043563E-0003	-1.27641078E-0003	-1.45972597E-0003	-1.68870795E-0003	-1.84743541E-0003	-2.04710239E-0003	-2.07654502E-0003	-1.88036184E-0003	-1.57807205E-0003	-1.08684685E-0003	-5.43252040E-0004	1.28948572E-0004	7.52992092E-0004	1.34773463E-0003	1.89335921E-0003	2.38181883E-0003	2.69522674E-0003	2.97363789E-0003	3.36911503E-0003	3.73683561E-0003	4.03195781E-0003	4.24945138E-0003	4.58036245E-0003	5.21184220E-0003	5.70551812E-0003	6.29155532E-0003	7.03912059E-0003	7.25118097E-0003	7.42115630E-0003	7.28825606E-0003	7.03636565E-0003	6.58438110E-0003	5.82195928E-0003
3.32459488E+0000	-2.38281079E-0004	-3.50089185E-0004	-4.23794229E-0004	-5.78650389E-0004	-7.29351038E-0004	-8.74851202E-0004	-1.05550485E-0003	-1.20528662E-0003	-1.37482358E-0003	-1.33173883E-0003	-1.37472162E-0003	-1.35771854E-0003	-1.29082587E-0003	-1.14204836E-0003	-1.11609680E-0003	-1.17669876E-0003	-1.18858773E-0003	-1.26413742E-0003	-1.50202971E-0003	-1.63800127E-0003	-1.87709249E-0003	-2.05392970E-0003	-2.10512605E-0003	-1.85373912E-0003	-1.54425887E-0003	-1.11096104E-0003	-5.71642095E-0004	1.00782307E-0004	7.10881744E-0004	1.31391048E-0003	1.82267095E-0003	2.28162297E-0003	2.66174337E-0003	2.94899366E-0003	3.30791696E-0003	3.69005206E-0003	3.93518242E-0003	4.22375813E-0003	4.55401495E-0003	5.14033487E-0003	5.60288778E-0003	6.16318494E-0003	6.93085841E-0003	7.20067840E-0003	7.30902622E-0003	7.19185875E-0003	6.93724564E-0003	6.45037093E-0003	5.70850731E-0003
3.52459488E+0000	-1.91733206E-0004	-2.76884868E-0004	-3.44076398E-0004	-5.11901024E-0004	-6.99024707E-0004	-8.33246282E-0004	-1.01718450E-0003	-1.14811354E-0003	-1.32851096E-0003	-1.33813503E-0003	-1.40287906E-0003	-1.32265752E-0003	-1.27651036E-0003	-1.11428280E-0003	-1.11713158E-0003	-1.15797010E-0003	-1.17853023E-0003	-1.28044392E-0003	-1.46971062E-0003	-1.67526187E-0003	-1.80910565E-0003	-2.05302796E-0003	-2.12738209E-0003	-1.89073450E-0003	-1.54816116E-0003	-1.16416112E-0003	-5.99893862E-0004	3.45676988E-0005	6.57853381E-0004	1.26831077E-0003	1.77171578E-0003	2.23288936E-0003	2.58206570E-0003	2.84422697E-0003	3.21452480E-0003	3.57210380E-0003	3.84901959E-0003	4.11605482E-0003	4.46916933E-0003	5.06084739E-0003	5.56085363E-0003	6.12309139E-0003	6.91223957E-0003	7.12044585E-0003	7.30243272E-0003	7.17400845E-0003	6.92758892E-0003	6.40281902E-0003	5.73180100E-0003
3.72459488E+0000	-1.95077645E-0004	-2.50754695E-0004	-3.70900173E-0004	-5.13805370E-0004	-6.94442544E-0004	-7.30231069E-0004	-1.03226382E-0003	-1.17573074E-0003	-1.29878231E-0003	-1.35070911E-0003	-1.41984318E-0003	-1.37399930E-0003	-1.29919897E-0003	-1.24831558E-0003	-1.22513371E-0003	-1.17967722E-0003	-1.31660460E-0003	-1.43944715E-0003	-1.65233217E-0003	-1.83932267E-0003	-1.93579389E-0003	-2.10266408E-0003	-2.15845482E-0003	-1.95544799E-0003	-1.62485663E-0003	-1.16881704E-0003	-6.17104575E-0004	3.31887355E-0005	6.62295535E-0004	1.27446669E-0003	1.79884027E-0003	2.26105988E-0003	2.66441081E-0003	2.91817410E-0003	3.26480344E-0003	3.60203645E-0003	3.96181187E-0003	4.22232207E-0003	4.50245376E-0003	5.11940455E-0003	5.59426603E-0003	6.17470459E-0003	6.90591323E-0003	7.12868446E-0003	7.28837991E-0003	7.15594167E-0003	6.93887129E-0003	6.42290123E-0003	5.73841599E-0003
3.92459488E+0000	-2.63098300E-0004	-3.78968940E-0004	-4.06482838E-0004	-5.18959610E-0004	-6.30813943E-0004	-7.84115560E-0004	-1.03866761E-0003	-1.17064891E-0003	-1.30799898E-0003	-1.37391021E-0003	-1.35498809E-0003	-1.35736414E-0003	-1.28756889E-0003	-1.26422849E-0003	-1.17106650E-0003	-1.19197074E-0003	-1.27857007E-0003	-1.29397183E-0003	-1.49296022E-0003	-1.71522692E-0003	-1.87853759E-0003	-2.09078205E-0003	-2.12943663E-0003	-1.92946996E-0003	-1.62361732E-0003	-1.12024821E-0003	-5.71831083E-0004	5.41509803E-0005	7.02496983E-0004	1.23908449E-0003	1.80559727E-0003	2.24051634E-0003	2.59980637E-0003	2.89537861E-0003	3.27864587E-0003	3.59328873E-0003	3.93955475E-0003	4.07490804E-0003	4.43411468E-0003	5.06360338E-0003	5.49869874E-0003	6.10376902E-0003	6.83011961E-0003	7.04376419E-0003	7.21957307E-0003	7.08069432E-0003	6.82455480E-0003	6.35507084E-0003	5.63110858E-0003
4.12459488E+0000	-2.76270728E-0004	-3.44645898E-0004	-4.55655678E-0004	-5.40851606E-0004	-6.34259988E-0004	-8.24970631E-0004	-1.05228832E-0003	-1.15240573E-0003	-1.31676084E-0003	-1.33141500E-0003	-1.34477106E-0003	-1.31389526E-0003	-1.22273596E-0003	-1.17220588E-0003	-1.14965112E-0003	-1.15596373E-0003	-1.17911550E-0003	-1.31800564E-0003	-1.44503558E-0003	-1.60809566E-0003	-1.82783874E-0003	-2.04690005E-0003	-2.10632095E-0003	-1.88275944E-0003	-1.55566432E-0003	-1.10902434E-0003	-5.03717005E-0004	1.15450492E-0004	7.22452565E-0004	1.25027509E-0003	1.81356027E-0003	2.24486488E-0003	2.57993511E-0003	2.91206833E-0003	3.21913230E-0003	3.57020777E-0003	3.86068751E-0003	4.06570431E-0003	4.45337492E-0003	5.02037569E-0003	5.46919616E-0003	6.01942671E-0003	6.78382069E-0003	7.00055962E-0003	7.14527715E-0003	7.03975877E-0003	6.74979892E-0003	6.30050953E-0003	5.57132365E-0003
4.32459488E+0000	-2.48284777E-0004	-2.95051335E-0004	-4.70853745E-0004	-5.56626074E-0004	-6.76017960E-0004	-7.90137362E-0004	-1.03680860E-0003	-1.15240409E-0003	-1.27209695E-0003	-1.29853458E-0003	-1.32314016E-0003	-1.30568172E-0003	-1.21402265E-0003	-1.11713060E-0003	-1.10136069E-0003	-1.07592154E-0003	-1.12713541E-0003	-1.22101227E-0003	-1.36015865E-0003	-1.62889215E-0003	-1.78652430E-0003	-1.95040446E-0003	-2.03925956E-0003	-1.82918703E-0003	-1.51727312E-0003	-1.09116911E-0003	-4.84641158E-0004	1.50226576E-0004	7.18407708E-0004	1.27659160E-0003	1.80278236E-0003	2.23053476E-0003	2.58495582E-0003	2.87882168E-0003	3.18621666E-0003	3.56355096E-0003	3.79862452E-0003	4.04729453E-0003	4.40345868E-0003	4.93027710E-0003	5.42218411E-0003	5.94250029E-0003	6.68601567E-0003	6.88778617E-0003	7.05110781E-0003	6.91423041E-0003	6.67527202E-0003	6.19265078E-0003	5.50614046E-0003
4.52459488E+0000	-2.30726989E-0004	-2.54142224E-0004	-4.13970061E-0004	-5.47517996E-0004	-7.49869097E-0004	-8.36746921E-0004	-1.01281449E-0003	-1.14446860E-0003	-1.28023350E-0003	-1.29678140E-0003	-1.33916969E-0003	-1.28683544E-0003	-1.21925723E-0003	-1.12831213E-0003	-1.09825640E-0003	-1.13770702E-0003	-1.13142127E-0003	-1.23247140E-0003	-1.38821181E-0003	-1.64600043E-0003	-1.81469424E-0003	-1.98259686E-0003	-2.08478729E-0003	-1.87180797E-0003	-1.51637662E-0003	-1.05940523E-0003	-4.91386407E-0004	1.20076473E-0004	6.78461194E-0004	1.29835552E-0003	1.77739284E-0003	2.23576004E-0003	2.55965785E-0003	2.84225949E-0003	3.19781722E-0003	3.57648815E-0003	3.79197421E-0003	4.05410728E-0003	4.34207857E-0003	4.88401607E-0003	5.34718156E-0003	5.89351962E-0003	6.57160341E-0003	6.80780786E-0003	6.96672971E-0003	6.79959025E-0003	6.56591942E-0003	6.11542308E-0003	5.44569369E-0003
4.72459488E+0000	-2.33881380E-0004	-3.45162614E-0004	-4.09981777E-0004	-5.16903831E-0004	-6.47586055E-0004	-8.01755618E-0004	-9.78277744E-0004	-1.10162504E-0003	-1.23745013E-0003	-1.32331771E-0003	-1.33794862E-0003	-1.32960478E-0003	-1.24526479E-0003	-1.12562534E-0003	-1.12556275E-0003	-1.10744666E-0003	-1.16570664E-0003	-1.31405839E-0003	-1.38443804E-0003	-1.63130395E-0003	-1.78848758E-0003	-1.96080098E-0003	-2.03854490E-0003	-1.84870983E-0003	-1.52378504E-0003	-1.03617550E-0003	-4.66897452E-0004	1.63359681E-0004	7.04102333E-0004	1.31153984E-0003	1.77767555E-0003	2.22941208E-0003	2.55396712E-0003	2.81468605E-0003	3.18630647E-0003	3.48245184E-0003	3.73733162E-0003	3.99360992E-0003	4.26878470E-0003	4.85734202E-0003	5.31704251E-0003	5.85246858E-0003	6.53483394E-0003	6.77195818E-0003	6.91084755E-0003	6.74988656E-0003	6.53185241E-0003	6.09867989E-0003	5.41817417E-0003
4.92459488E+0000	-3.35501159E-0004	-3.46438347E-0004	-4.86072628E-0004	-5.36363685E-0004	-6.49830192E-0004	-7.78494069E-0004	-1.04839713E-0003	-1.12244558E-0003	-1.27547990E-0003	-1.28596411E-0003	-1.27410542E-0003	-1.23770507E-0003	-1.18081328E-0003	-1.04011293E-0003	-1.01882935E-0003	-1.06164215E-0003	-1.10371845E-0003	-1.22818147E-0003	-1.36888634E-0003	-1.58829552E-0003	-1.74715645E-0003	-1.93792252E-0003	-1.97910022E-0003	-1.79035751E-0003	-1.52985914E-0003	-1.02800958E-0003	-4.58439041E-0004	1.87349186E-0004	7.33466727E-0004	1.24757434E-0003	1.76330729E-0003	2.20522682E-0003	2.50918597E-0003	2.79184686E-0003	3.12044437E-0003	3.46307163E-0003	3.73433542E-0003	3.91496260E-0003	4.26051321E-0003	4.83005322E-0003	5.28077073E-0003	5.80289046E-0003	6.51728097E-0003	6.67415656E-0003	6.81814937E-0003	6.68076819E-0003	6.45860827E-0003	6.01203978E-0003	5.32025867E-0003
5.12459488E+0000	-3.31139946E-0004	-3.35022665E-0004	-4.84584406E-0004	-5.32967551E-0004	-6.87636907E-0004	-8.35277619E-0004	-1.02583362E-0003	-1.11903345E-0003	-1.24426056E-0003	-1.25268180E-0003	-1.29503882E-0003	-1.22884879E-0003	-1.20497594E-0003	-1.08501251E-0003	-1.09908708E-0003	-1.06922712E-0003	-1.12920376E-0003	-1.30000526E-0003	-1.42055183E-0003	-1.60191277E-0003	-1.79672866E-0003	-1.93021602E-0003	-2.00763229E-0003	-1.76205353E-0003	-1.48211701E-0003	-1.01909947E-0003	-4.33389081E-0004	1.55705728E-0004	7.47526017E-0004	1.28054484E-0003	1.81381756E-0003	2.18972731E-0003	2.51384063E-0003	2.74131475E-0003	3.06293675E-0003	3.41187564E-0003	3.69684289E-0003	3.89232713E-0003	4.17572140E-0003	4.70887951E-0003	5.16245905E-0003	5.68326520E-0003	6.36722914E-0003	6.56112278E-0003	6.66893164E-0003	6.56115648E-0003	6.30567624E-0003	5.89805001E-0003	5.24358964E-0003
5.62459488E+0000	-3.08187056E-0004	-3.11508665E-0004	-4.46341094E-0004	-5.32597094E-0004	-6.45715547E-0004	-7.56662923E-0004	-1.00384883E-0003	-1.05273108E-0003	-1.22363608E-0003	-1.27315571E-0003	-1.23074208E-0003	-1.21248089E-0003	-1.15489262E-0003	-9.98947944E-0004	-1.02677505E-0003	-1.00887561E-0003	-1.08556022E-0003	-1.17459002E-0003	-1.29346561E-0003	-1.51017881E-0003	-1.65879741E-0003	-1.87135680E-0003	-1.90001151E-0003	-1.68654217E-0003	-1.37152225E-0003	-9.61873961E-0004	-4.38650604E-0004	1.06702689E-0004	7.21476547E-0004	1.21873344E-0003	1.72125451E-0003	2.09750363E-0003	2.45510601E-0003	2.71757942E-0003	3.02315856E-0003	3.32296276E-0003	3.62223728E-0003	3.80195253E-0003	4.06462043E-0003	4.56642753E-0003	5.04105402E-0003	5.48315186E-0003	6.09824291E-0003	6.32363854E-0003	6.49452123E-0003	6.38033021E-0003	6.14509725E-0003	5.65296291E-0003	5.03803312E-0003
6.12459488E+0000	-2.79349250E-0004	-3.42216148E-0004	-3.95339805E-0004	-4.96818452E-0004	-6.45836787E-0004	-6.98646886E-0004	-9.53654475E-0004	-1.01489822E-0003	-1.19477099E-0003	-1.24824822E-0003	-1.25454405E-0003	-1.19008567E-0003	-1.13729504E-0003	-9.89689537E-0004	-9.89876316E-0004	-9.58444152E-0004	-1.00951884E-0003	-1.10674865E-0003	-1.24876277E-0003	-1.46442294E-0003	-1.61326152E-0003	-1.84860448E-0003	-1.84586609E-0003	-1.70283875E-0003	-1.30703969E-0003	-9.15278260E-0004	-4.53352850E-0004	1.53199261E-0004	7.33734969E-0004	1.23882271E-0003	1.67348610E-0003	2.08861722E-0003	2.35143001E-0003	2.59240949E-0003	2.88494306E-0003	3.20287820E-0003	3.43428830E-0003	3.62144077E-0003	3.92050302E-0003	4.34903146E-0003	4.81390497E-0003	5.24015653E-0003	5.90928419E-0003	6.07346637E-0003	6.18770870E-0003	6.14156511E-0003	5.85334913E-0003	5.42319537E-0003	4.85259065E-0003
6.62459488E+0000	-2.57386597E-0004	-2.17114964E-0004	-3.28698358E-0004	-4.63587169E-0004	-6.06886033E-0004	-6.81198334E-0004	-8.84022989E-0004	-9.66392880E-0004	-1.15537822E-0003	-1.19140178E-0003	-1.24175788E-0003	-1.19172011E-0003	-1.13021169E-0003	-1.01356542E-0003	-9.62985702E-0004	-9.83017810E-0004	-9.95914853E-0004	-1.10907138E-0003	-1.24262919E-0003	-1.46860952E-0003	-1.60598395E-0003	-1.76782419E-0003	-1.81307431E-0003	-1.62618301E-0003	-1.31040352E-0003	-9.43709638E-0004	-4.54493250E-0004	1.41912031E-0004	6.95717550E-0004	1.17591496E-0003	1.58836200E-0003	2.04689935E-0003	2.30543886E-0003	2.52744813E-0003	2.82366110E-0003	3.14204016E-0003	3.37561562E-0003	3.55351485E-0003	3.86815152E-0003	4.30004775E-0003	4.70230216E-0003	5.14214383E-0003	5.70873412E-0003	5.90087644E-0003	6.01511874E-0003	5.91915916E-0003	5.70128964E-0003	5.29299898E-0003	4.68602915E-0003
7.12459488E+0000	-2.21858075E-0004	-1.94196815E-0004	-2.73621187E-0004	-5.32783742E-0004	-5.70586137E-0004	-6.84574980E-0004	-8.25918531E-0004	-9.03255499E-0004	-1.11034052E-0003	-1.13618170E-0003	-1.19589640E-0003	-1.09175723E-0003	-1.07687503E-0003	-9.37175998E-0004	-8.91634581E-0004	-9.14889197E-0004	-9.64612992E-0004	-1.04153273E-0003	-1.15044648E-0003	-1.34609989E-0003	-1.51117443E-0003	-1.64423174E-0003	-1.73899606E-0003	-1.56495477E-0003	-1.25856926E-0003	-8.49875477E-0004	-3.50221138E-0004	2.06360596E-0004	7.40465832E-0004	1.19701164E-0003	1.60832119E-0003	1.95629540E-0003	2.29365264E-0003	2.53530021E-0003	2.79817535E-0003	3.02257956E-0003	3.32208630E-0003	3.44908101E-0003	3.70620448E-0003	4.17661820E-0003	4.50166344E-0003	4.97286422E-0003	5.54477761E-0003	5.65757189E-0003	5.83325780E-0003	5.68362602E-0003	5.47411103E-0003	5.09047941E-0003	4.52736034E-0003
7.62459488E+0000	-2.06297923E-0004	-2.55366097E-0004	-3.19179821E-0004	-4.46330431E-0004	-5.45675677E-0004	-6.74894040E-0004	-8.19238600E-0004	-9.12344302E-0004	-1.03519950E-0003	-1.05326219E-0003	-1.02148698E-0003	-9.97188226E-0004	-9.89944887E-0004	-8.37639678E-0004	-7.88520497E-0004	-8.49316331E-0004	-8.82732127E-0004	-9.73426127E-0004	-1.06210105E-0003	-1.26936239E-0003	-1.43822622E-0003	-1.60599126E-0003	-1.63126565E-0003	-1.49259863E-0003	-1.20144628E-0003	-7.82964118E-0004	-3.28455956E-0004	2.48102246E-0004	7.43759561E-0004	1.21141036E-0003	1.62474492E-0003	2.03057496E-0003	2.33138167E-0003	2.50476632E-0003	2.83190406E-0003	3.02373598E-0003	3.21378270E-0003	3.38267518E-0003	3.61659687E-0003	4.03508257E-0003	4.36543473E-0003	4.82003902E-0003	5.35973610E-0003	5.47794186E-0003	5.60520203E-0003	5.49082823E-0003	5.26535496E-0003	4.90870815E-0003	4.31840040E-0003
8.12459488E+0000	-1.83803836E-0004	-2.69814010E-0004	-3.11345855E-0004	-4.02186642E-0004	-4.83852132E-0004	-5.75517113E-0004	-6.78383892E-0004	-8.37755194E-0004	-8.78479792E-0004	-9.50578129E-0004	-9.12105061E-0004	-9.70099503E-0004	-9.06415403E-0004	-8.12662851E-0004	-7.23641257E-0004	-8.22023148E-0004	-8.16467730E-0004	-8.73841322E-0004	-1.02209163E-0003	-1.22090258E-0003	-1.35547661E-0003	-1.53278265E-0003	-1.52823141E-0003	-1.42300176E-0003	-1.09212433E-0003	-6.88267865E-0004	-2.64786462E-0004	2.91832177E-0004	7.33943847E-0004	1.20027023E-0003	1.56913386E-0003	1.96151971E-0003	2.23479896E-0003	2.37850652E-0003	2.62729968E-0003	2.84654021E-0003	3.11249019E-0003	3.21848743E-0003	3.46298235E-0003	3.84143907E-0003	4.15697986E-0003	4.61618471E-0003	5.07080465E-0003	5.21248623E-0003	5.33338577E-0003	5.24898164E-0003	5.06237322E-0003	4.70246707E-0003	4.14779410E-0003
8.62459488E+0000	-8.50457042E-0005	-1.70762181E-0004	-2.95706783E-0004	-4.04506073E-0004	-4.59920901E-0004	-5.54061071E-0004	-7.30425070E-0004	-8.24743442E-0004	-9.08966482E-0004	-9.59694535E-0004	-9.39046374E-0004	-9.46743470E-0004	-8.52118561E-0004	-8.00142596E-0004	-7.38141842E-0004	-7.77127232E-0004	-7.73241283E-0004	-8.64575256E-0004	-1.00602472E-0003	-1.18500465E-0003	-1.31822650E-0003	-1.49994332E-0003	-1.48452590E-0003	-1.37649399E-0003	-1.06828351E-0003	-7.34935628E-0004	-3.07192610E-0004	1.98236564E-0004	6.78605880E-0004	1.12605308E-0003	1.51440829E-0003	1.83967843E-0003	2.06282950E-0003	2.25572499E-0003	2.52191571E-0003	2.77802369E-0003	2.86871407E-0003	3.06820174E-0003	3.28254108E-0003	3.65188164E-0003	3.93002971E-0003	4.38917625E-0003	4.85162056E-0003	4.98554561E-0003	5.04945650E-0003	4.91985654E-0003	4.80654070E-0003	4.42954560E-0003	3.92278408E-0003
9.12459488E+0000	-1.49381054E-0004	-1.27306592E-0004	-2.76502189E-0004	-3.52179617E-0004	-4.65169031E-0004	-5.66079147E-0004	-7.28608623E-0004	-8.09592301E-0004	-9.45618612E-0004	-9.61557068E-0004	-9.45671967E-0004	-9.17786523E-0004	-8.69156151E-0004	-7.79362240E-0004	-7.68841330E-0004	-7.48477306E-0004	-7.87792885E-0004	-8.67499789E-0004	-9.78895430E-0004	-1.15875945E-0003	-1.31702815E-0003	-1.44362756E-0003	-1.52914387E-0003	-1.35156357E-0003	-1.10387954E-0003	-7.12279093E-0004	-3.24926674E-0004	1.14794589E-0004	5.37359412E-0004	1.00642174E-0003	1.38583427E-0003	1.72373038E-0003	1.91709736E-0003	2.07410086E-0003	2.33397197E-0003	2.57383287E-0003	2.74385645E-0003	2.88278251E-0003	3.08239849E-0003	3.47327015E-0003	3.76944245E-0003	4.11187905E-0003	4.57856617E-0003	4.72610971E-0003	4.79126048E-0003	4.75117289E-0003	4.57214229E-0003	4.22516680E-0003	3.76140477E-0003
1.01245949E+0001	-1.30383564E-0004	-1.75688476E-0004	-2.18262157E-0004	-2.94438038E-0004	-3.58110152E-0004	-4.47936765E-0004	-5.83541264E-0004	-7.05319059E-0004	-7.81775053E-0004	-7.91797710E-0004	-8.38891579E-0004	-7.93432012E-0004	-7.56663197E-0004	-6.45850365E-0004	-6.14662804E-0004	-6.46049927E-0004	-6.81933044E-0004	-7.63506932E-0004	-8.71850780E-0004	-1.03059728E-0003	-1.17235941E-0003	-1.33543817E-0003	-1.36768412E-0003	-1.19352719E-0003	-9.76478611E-0004	-6.20460727E-0004	-2.25642505E-0004	2.02321499E-0004	6.06741201E-0004	9.39920047E-0004	1.35960143E-0003	1.60325094E-0003	1.88048319E-0003	2.02362045E-0003	2.23853590E-0003	2.40159514E-0003	2.60140105E-0003	2.64501950E-0003	2.89706419E-0003	3.19772743E-0003	3.51578831E-0003	3.86532618E-0003	4.28008994E-0003	4.36520281E-0003	4.48057053E-0003	4.35450012E-0003	4.17150647E-0003	3.92484221E-0003	3.42942261E-0003
1.11245949E+0001	-1.77012858E-0004	-1.59520287E-0004	-1.50594290E-0004	-2.21602585E-0004	-2.96505263E-0004	-4.01834664E-0004	-4.80464555E-0004	-5.98853091E-0004	-6.75400985E-0004	-6.87929378E-0004	-7.10876305E-0004	-7.43164508E-0004	-6.68203372E-0004	-6.09366120E-0004	-5.76241719E-0004	-5.68190644E-0004	-6.85393570E-0004	-7.32879269E-0004	-8.34892229E-0004	-9.79488205E-0004	-1.08088089E-0003	-1.17127385E-0003	-1.34882158E-0003	-1.11017120E-0003	-9.42526966E-0004	-6.07457878E-0004	-2.02467327E-0004	2.21307982E-0004	5.60335900E-0004	9.28140583E-0004	1.26152924E-0003	1.57357404E-0003	1.73681423E-0003	1.88768161E-0003	2.09081105E-0003	2.22322045E-0003	2.47994410E-0003	2.49348970E-0003	2.68020348E-0003	3.00813272E-0003	3.24673941E-0003	3.59048090E-0003	3.90777214E-0003	4.08771546E-0003	4.08406170E-0003	4.05973831E-0003	3.88357171E-0003	3.58267191E-0003	3.18495242E-0003
1.21245949E+0001	-1.33952421E-0004	-8.27622779E-0005	-1.82934307E-0004	-1.93894683E-0004	-2.84631828E-0004	-3.40604937E-0004	-4.30840796E-0004	-5.65550738E-0004	-6.14360045E-0004	-6.28453891E-0004	-6.05358271E-0004	-6.38570151E-0004	-5.62615483E-0004	-4.54036042E-0004	-4.66589106E-0004	-4.40538153E-0004	-4.53198941E-0004	-5.89527982E-0004	-6.98635864E-0004	-8.82401099E-0004	-9.77856384E-0004	-1.06066892E-0003	-1.15430893E-0003	-9.69515560E-0004	-7.95686312E-0004	-4.76436737E-0004	-1.50926416E-0004	2.18005277E-0004	6.26008775E-0004	9.65735551E-0004	1.23775639E-0003	1.45763076E-0003	1.67773117E-0003	1.76092622E-0003	1.95730111E-0003	2.11236981E-0003	2.24405395E-0003	2.34448849E-0003	2.48862174E-0003	2.75908256E-0003	2.98368141E-0003	3.25560126E-0003	3.53866151E-0003	3.69037914E-0003	3.74283339E-0003	3.68858024E-0003	3.53152377E-0003	3.28972933E-0003	2.94466915E-0003
1.31245949E+0001	2.18654664E-0006	-1.73615495E-0005	-1.23112105E-0004	-1.76447131E-0004	-2.22024457E-0004	-3.14473451E-0004	-4.04265154E-0004	-4.84993799E-0004	-5.77978155E-0004	-5.84187668E-0004	-5.85896430E-0004	-5.35197233E-0004	-4.65521482E-0004	-3.85853447E-0004	-3.66617492E-0004	-3.41820202E-0004	-3.74973603E-0004	-4.91891101E-0004	-6.18653655E-0004	-7.67752992E-0004	-8.53609598E-0004	-9.70492797E-0004	-1.04695478E-0003	-8.95146549E-0004	-7.64442276E-0004	-4.39325986E-0004	-1.29904205E-0004	1.63510079E-0004	5.19372110E-0004	8.41934112E-0004	1.14030280E-0003	1.38392411E-0003	1.56615024E-0003	1.67677645E-0003	1.79261226E-0003	2.02326969E-0003	2.08775638E-0003	2.18057718E-0003	2.31477087E-0003	2.62579082E-0003	2.74940316E-0003	3.01388721E-0003	3.33850574E-0003	3.41096026E-0003	3.48983190E-0003	3.38623192E-0003	3.25884139E-0003	3.01543177E-0003	2.72103500E-0003
1.41245949E+0001	1.61492256E-0006	-5.16300608E-0005	-7.69487065E-0005	-1.09912460E-0004	-1.43221167E-0004	-2.80963579E-0004	-3.64397074E-0004	-3.72547895E-0004	-5.01812827E-0004	-4.90910831E-0004	-5.56038167E-0004	-5.18998222E-0004	-4.21129550E-0004	-4.58078280E-0004	-3.63314724E-0004	-3.69395161E-0004	-4.03651098E-0004	-4.30791675E-0004	-5.82570106E-0004	-7.26291603E-0004	-8.41173309E-0004	-9.65388766E-0004	-1.01449376E-0003	-9.53442883E-0004	-7.28842794E-0004	-4.68434063E-0004	-1.68882040E-0004	1.84735548E-0004	5.08020510E-0004	7.76150128E-0004	1.08389542E-0003	1.22283803E-0003	1.42561066E-0003	1.53684035E-0003	1.70553344E-0003	1.82603355E-0003	1.90617151E-0003	2.00046206E-0003	2.13284135E-0003	2.39596969E-0003	2.54897960E-0003	2.81391903E-0003	3.07281372E-0003	3.14194955E-0003	3.18574215E-0003	3.15936289E-0003	3.01431600E-0003	2.74168291E-0003	2.44937562E-0003
1.51245949E+0001	-1.25007374E-0005	-1.40209795E-0005	-5.43432912E-0005	-5.62611920E-0005	-1.30531554E-0004	-2.07666082E-0004	-3.05396221E-0004	-3.17807002E-0004	-4.45703115E-0004	-4.55738330E-0004	-4.96506340E-0004	-4.30755772E-0004	-3.37458532E-0004	-3.32193116E-0004	-2.33096575E-0004	-2.71018950E-0004	-3.70583661E-0004	-3.76547418E-0004	-4.74973062E-0004	-6.10674033E-0004	-7.67341351E-0004	-8.23763596E-0004	-8.77784754E-0004	-8.06067877E-0004	-6.26207771E-0004	-3.64836071E-0004	-8.58045939E-0005	2.47891479E-0004	4.97179492E-0004	7.65806853E-0004	1.05537300E-0003	1.15900919E-0003	1.39274360E-0003	1.49084922E-0003	1.54455740E-0003	1.68715043E-0003	1.81555573E-0003	1.88059489E-0003	2.00253891E-0003	2.22564817E-0003	2.39031817E-0003	2.59426909E-0003	2.80745252E-0003	2.88782805E-0003	2.98183767E-0003	2.87909815E-0003	2.78447961E-0003	2.58280335E-0003	2.28613261E-0003
1.61245949E+0001	3.88897660E-0005	-1.93707301E-0006	-2.48946294E-0005	-6.26912116E-0005	-1.38741993E-0004	-1.97164001E-0004	-2.53428883E-0004	-3.46849126E-0004	-4.62331925E-0004	-4.21424112E-0004	-4.43023710E-0004	-4.45102870E-0004	-3.53393868E-0004	-3.47888619E-0004	-2.52115792E-0004	-2.49002889E-0004	-3.53916541E-0004	-3.59200797E-0004	-4.70686897E-0004	-5.26746869E-0004	-6.36394126E-0004	-7.58057137E-0004	-7.92721462E-0004	-6.94264360E-0004	-5.24349247E-0004	-3.24848653E-0004	-1.33976540E-0004	2.28907502E-0004	4.73479637E-0004	7.28710517E-0004	9.94683540E-0004	1.16821161E-0003	1.24013233E-0003	1.39882564E-0003	1.51080880E-0003	1.61898586E-0003	1.66085318E-0003	1.79564485E-0003	1.86533929E-0003	2.03632678E-0003	2.21093560E-0003	2.39377805E-0003	2.63279883E-0003	2.67306026E-0003	2.68068793E-0003	2.59252871E-0003	2.53831482E-0003	2.38248869E-0003	2.12045041E-0003
1.71245949E+0001	1.04697677E-0004	2.69061870E-0005	-3.37714361E-0005	-4.91111595E-0005	-1.07180913E-0004	-1.57736775E-0004	-2.41316741E-0004	-2.91887337E-0004	-3.36234305E-0004	-3.53069545E-0004	-3.11408695E-0004	-3.38276770E-0004	-3.36837052E-0004	-2.23086731E-0004	-2.58821115E-0004	-2.05310266E-0004	-2.50722280E-0004	-3.31599273E-0004	-3.85111611E-0004	-4.08510274E-0004	-5.07264637E-0004	-6.60915729E-0004	-6.93345221E-0004	-5.81307360E-0004	-4.74723597E-0004	-2.75112910E-0004	-6.39920398E-0005	2.55262972E-0004	5.79466949E-0004	7.90512869E-0004	9.89998311E-0004	1.17173970E-0003	1.27771592E-0003	1.34884820E-0003	1.44380069E-0003	1.58307775E-0003	1.62927819E-0003	1.71021720E-0003	1.79916886E-0003	1.91030481E-0003	2.06034266E-0003	2.20429657E-0003	2.42307182E-0003	2.46948997E-0003	2.48835640E-0003	2.52416176E-0003	2.33549585E-0003	2.19226697E-0003	1.98408115E-0003
1.81245949E+0001	6.94158121E-0005	9.42518902E-0005	8.36485730E-0006	-6.55012234E-0006	-6.21202712E-0005	-1.57154763E-0004	-2.30666987E-0004	-2.35792416E-0004	-2.52443342E-0004	-2.95962382E-0004	-2.44214638E-0004	-2.49384975E-0004	-2.08567140E-0004	-1.46998221E-0004	-1.40808615E-0004	-1.76182138E-0004	-9.76195736E-0005	-1.97518970E-0004	-3.04076251E-0004	-3.91825548E-0004	-5.10691804E-0004	-5.80017605E-0004	-6.34187003E-0004	-5.41053773E-0004	-3.97215441E-0004	-1.66071565E-0004	3.21025783E-0005	2.81975358E-0004	4.95781889E-0004	7.18649378E-0004	9.02575296E-0004	1.04724335E-0003	1.16462550E-0003	1.22495475E-0003	1.30312104E-0003	1.47849396E-0003	1.51850313E-0003	1.53030824E-0003	1.60599783E-0003	1.73958507E-0003	1.83933392E-0003	2.05566488E-0003	2.27106769E-0003	2.24965480E-0003	2.32282740E-0003	2.30372446E-0003	2.25647134E-0003	2.09755808E-0003	1.81283369E-0003
1.91245949E+0001	6.30335678E-0005	8.53526579E-0005	5.08210220E-0005	1.31215332E-0005	1.73845719E-0005	-1.13609395E-0004	-1.97964477E-0004	-2.32523584E-0004	-2.48128977E-0004	-2.12874621E-0004	-2.52950405E-0004	-2.70727860E-0004	-1.88054532E-0004	-1.89653670E-0004	-1.68092413E-0004	-1.94265550E-0004	-1.57288537E-0004	-2.71300559E-0004	-2.47277062E-0004	-3.92493202E-0004	-4.95283552E-0004	-6.28298815E-0004	-5.68808085E-0004	-5.76174102E-0004	-3.88518779E-0004	-2.21696346E-0004	1.36879281E-0005	1.79613009E-0004	4.56750177E-0004	6.15524430E-0004	8.31291374E-0004	9.39501141E-0004	1.04775195E-0003	1.10224857E-0003	1.24490817E-0003	1.35472013E-0003	1.32562810E-0003	1.36322600E-0003	1.45323084E-0003	1.61915549E-0003	1.74905947E-0003	1.92942101E-0003	2.04111021E-0003	2.12271263E-0003	2.17688873E-0003	2.12843656E-0003	2.08412082E-0003	1.85210773E-0003	1.66084277E-0003
2.01245949E+0001	1.16146088E-0004	8.07162338E-0005	4.36130888E-0005	9.31324230E-0006	3.11480985E-0005	-9.23828719E-0005	-1.81974398E-0004	-2.20343549E-0004	-2.07143432E-0004	-1.78907586E-0004	-2.32130905E-0004	-2.35629883E-0004	-1.48275406E-0004	-1.26076575E-0004	-1.00757902E-0004	-7.96212997E-0005	-7.35902860E-0005	-1.20802290E-0004	-1.32605001E-0004	-2.60144939E-0004	-3.51602211E-0004	-4.46453381E-0004	-4.63152412E-0004	-3.85375644E-0004	-3.49770589E-0004	-9.64920322E-0005	4.29855488E-0005	2.95727776E-0004	5.17644919E-0004	6.91064393E-0004	9.21383552E-0004	9.71400460E-0004	1.09194853E-0003	1.16599495E-0003	1.24367401E-0003	1.32122060E-0003	1.34232548E-0003	1.41547081E-0003	1.40845152E-0003	1.60882501E-0003	1.61582740E-0003	1.75547620E-0003	1.96371993E-0003	1.96501665E-0003	2.05357434E-0003	1.97262562E-0003	1.89245036E-0003	1.78233259E-0003	1.60705202E-0003
2.11245949E+0001	1.31692333E-0004	1.18441912E-0004	3.29660496E-0005	6.82030461E-0005	2.58162344E-0005	-4.13287176E-0005	-1.06581335E-0004	-1.56137252E-0004	-1.55671225E-0004	-1.40787774E-0004	-1.56555708E-0004	-1.99085411E-0004	-1.46985228E-0004	-4.99867416E-0005	-9.17667062E-0005	-4.49293742E-0005	-4.95776646E-0005	-1.03097564E-0004	-1.52484982E-0004	-2.06972318E-0004	-3.45844592E-0004	-4.42244718E-0004	-4.78698409E-0004	-4.13502335E-0004	-2.72343993E-0004	-1.49885915E-0004	5.64960113E-0005	2.24443510E-0004	3.98408209E-0004	5.93403979E-0004	7.54393579E-0004	8.73558339E-0004	9.91687023E-0004	1.01677297E-0003	1.11840532E-0003	1.12483522E-0003	1.22351308E-0003	1.28018201E-0003	1.31179107E-0003	1.41509774E-0003	1.50444704E-0003	1.58131933E-0003	1.81576454E-0003	1.85233129E-0003	1.88656983E-0003	1.77665257E-0003	1.72831162E-0003	1.63948630E-0003	1.49889537E-0003
2.21245949E+0001	1.74922789E-0004	1.27248816E-0004	4.80042244E-0005	1.01762702E-0004	1.45594489E-0005	3.60908593E-0006	-4.85548836E-0005	-9.33678450E-0005	-1.21951545E-0004	-1.01272936E-0004	-1.31261130E-0004	-1.01442892E-0004	-8.45336988E-0005	6.84008161E-0006	6.88318269E-0006	-4.77755531E-0006	2.91967727E-0005	-7.55318787E-0005	-7.73169102E-0005	-1.34414643E-0004	-2.46666832E-0004	-3.15163904E-0004	-2.98627654E-0004	-2.87605217E-0004	-2.37934270E-0004	-3.27821238E-0005	8.64076795E-0005	3.07117187E-0004	5.02373522E-0004	6.32970993E-0004	8.12256323E-0004	9.24550169E-0004	1.03139937E-0003	1.04694966E-0003	1.11989543E-0003	1.21773101E-0003	1.23599543E-0003	1.28321995E-0003	1.31827589E-0003	1.36456058E-0003	1.50735807E-0003	1.56783292E-0003	1.76912217E-0003	1.74796545E-0003	1.76776010E-0003	1.69333073E-0003	1.66421066E-0003	1.55269229E-0003	1.46400155E-0003
2.31245949E+0001	1.29627686E-0004	1.17289390E-0004	1.06862339E-0004	7.57840538E-0005	5.65523300E-0005	-3.84522832E-0005	-4.04950280E-0005	-9.18721156E-0005	-6.86279854E-0005	-7.60964059E-0005	-1.18719599E-0004	-2.69173181E-0005	2.40513309E-0005	-9.53456777E-0006	7.55605270E-0005	7.85690730E-0006	-1.88718733E-0006	-5.66660042E-0005	-1.43028929E-0004	-2.13130844E-0004	-2.77427733E-0004	-3.34151061E-0004	-3.33169542E-0004	-2.84615114E-0004	-2.08790786E-0004	-7.78350980E-0005	1.13781934E-0004	3.18625725E-0004	4.64318080E-0004	6.39938737E-0004	8.18738300E-0004	8.55659237E-0004	9.54963130E-0004	9.41177206E-0004	1.07917067E-0003	1.07025089E-0003	1.13078005E-0003	1.13734540E-0003	1.17373518E-0003	1.25541095E-0003	1.32998221E-0003	1.44858674E-0003	1.56353142E-0003	1.54692047E-0003	1.65286622E-0003	1.56591932E-0003	1.51345870E-0003	1.47857503E-0003	1.31558974E-0003
2.41245949E+0001	7.43661002E-0005	9.01756099E-0005	9.11475732E-0005	5.75218448E-0005	8.53551531E-0005	2.45919926E-0005	-3.37488363E-0005	-9.34069193E-0005	-1.07372322E-0004	-9.70233658E-0005	-1.56426961E-0004	-6.61425192E-0005	-1.20570435E-0005	-4.74851660E-0005	-8.44744243E-0006	-4.27143652E-0005	-3.43966322E-0005	-9.72304937E-0005	-1.57438156E-0004	-2.54019517E-0004	-2.87154584E-0004	-2.84449096E-0004	-2.71373199E-0004	-2.62198373E-0004	-1.79583719E-0004	-3.20136947E-0005	1.30005901E-0004	3.28094369E-0004	4.35849120E-0004	5.98544841E-0004	7.06891694E-0004	8.06073260E-0004	8.81365730E-0004	9.46996045E-0004	9.61899689E-0004	1.02936825E-0003	1.04699427E-0003	1.05870631E-0003	1.13531526E-0003	1.17772155E-0003	1.24629047E-0003	1.34472642E-0003	1.44182138E-0003	1.51116660E-0003	1.45500674E-0003	1.51715213E-0003	1.41205762E-0003	1.30346983E-0003	1.20380544E-0003
2.51245949E+0001	1.78284024E-0004	1.39441230E-0004	1.17120092E-0004	1.19738496E-0004	1.22364368E-0004	1.26288146E-0004	-3.00554502E-0005	-2.01389867E-0006	-6.08289225E-0005	-5.19090224E-0005	-6.85947834E-0005	-4.99308573E-0005	3.45314072E-0005	1.01720408E-0005	2.61189782E-0005	6.00506913E-0005	3.16819894E-0005	3.84594953E-0005	-6.68166706E-0005	-1.69847935E-0004	-2.52670449E-0004	-2.58434926E-0004	-2.45698552E-0004	-2.57001754E-0004	-1.55100305E-0004	-4.06945597E-0006	1.43121057E-0004	2.57229787E-0004	3.67092287E-0004	5.45819083E-0004	6.94402506E-0004	7.78954228E-0004	8.28326089E-0004	8.30407035E-0004	9.35272473E-0004	9.98568869E-0004	1.01313203E-0003	9.91373892E-0004	1.01882776E-0003	1.13542478E-0003	1.10856701E-0003	1.27150838E-0003	1.41879519E-0003	1.36413852E-0003	1.42775934E-0003	1.45350906E-0003	1.34117473E-0003	1.23030284E-0003	1.18025518E-0003
2.61245949E+0001	2.35630484E-0004	1.76079265E-0004	8.48834156E-0005	1.27176078E-0004	1.04642478E-0004	1.20002845E-0004	-3.18757690E-0005	7.38422152E-0006	-9.13474581E-0006	2.69112005E-0005	-4.65609512E-0005	1.22612160E-0005	5.13490285E-0005	1.15903692E-0004	9.78335140E-0005	1.17616366E-0004	1.22585163E-0004	8.41032524E-0005	1.12261775E-0005	-5.80317299E-0005	-1.47658035E-0004	-2.34664025E-0004	-2.42378811E-0004	-7.79449072E-0005	-1.37452090E-0004	9.23895884E-0006	9.94028199E-0005	2.47556301E-0004	3.53514861E-0004	5.46119665E-0004	6.22328248E-0004	7.28846304E-0004	7.62886047E-0004	8.39720209E-0004	8.84424665E-0004	9.24142733E-0004	9.72451953E-0004	1.01764221E-0003	1.04218999E-0003	1.10806917E-0003	1.17125142E-0003	1.21486605E-0003	1.26674967E-0003	1.25939343E-0003	1.39100933E-0003	1.34958719E-0003	1.26150608E-0003	1.24020884E-0003	1.08582547E-0003
2.71245949E+0001	1.12095552E-0004	1.22032271E-0004	6.09987869E-0005	1.55190191E-0004	7.23561164E-0005	9.24770496E-0005	2.28615007E-0005	2.16910261E-0006	-1.35642916E-0005	-1.34450578E-0005	-5.68568583E-0005	4.89845241E-0005	3.58633325E-0006	4.74200203E-0005	6.30330933E-0005	7.84951623E-0005	2.83142417E-0005	1.62729434E-0005	-1.96549267E-0005	-5.56329831E-0005	-2.04196518E-0004	-2.04171875E-0004	-2.43108237E-0004	-2.09503159E-0004	-1.11406975E-0004	-5.28499537E-0005	9.77512806E-0005	2.38424050E-0004	3.34178702E-0004	4.83393911E-0004	6.05679451E-0004	7.10747120E-0004	7.44115354E-0004	7.85613963E-0004	8.73645094E-0004	8.55698421E-0004	9.38823014E-0004	8.99669705E-0004	9.53567793E-0004	1.02123542E-0003	1.08948076E-0003	1.13378774E-0003	1.24679086E-0003	1.22835514E-0003	1.24073375E-0003	1.23033931E-0003	1.16270413E-0003	1.10468186E-0003	1.01523268E-0003
2.81245949E+0001	9.61473190E-0005	1.63531915E-0004	1.01501538E-0004	1.62371731E-0004	5.20700452E-0005	8.67585523E-0006	3.80039594E-0005	5.65114903E-0006	4.89643874E-0005	-2.16366463E-0005	-2.33914860E-0005	4.96903212E-0005	2.85836724E-0005	8.56821967E-0005	1.13238553E-0004	8.19105759E-0005	4.54072212E-0005	6.08117086E-0005	1.19136402E-0005	-3.33781142E-0005	-1.29976627E-0004	-1.41874144E-0004	-2.10807871E-0004	-6.96318833E-0005	-7.33817853E-0005	-1.14148217E-0005	1.51839635E-0004	2.97167784E-0004	4.11851875E-0004	4.58110717E-0004	6.09352468E-0004	6.60937806E-0004	7.54392067E-0004	7.43282939E-0004	7.96653816E-0004	9.03888015E-0004	8.29848002E-0004	8.74229150E-0004	9.38539558E-0004	9.44149217E-0004	9.80240867E-0004	1.05372709E-0003	1.16438278E-0003	1.18019491E-0003	1.16659229E-0003	1.15210197E-0003	1.07254248E-0003	1.04386181E-0003	9.08292838E-0004
2.91245949E+0001	1.56869984E-0004	1.98421786E-0004	1.05860408E-0004	2.27462973E-0004	9.40801022E-0005	2.27255413E-0005	5.39778498E-0005	2.13207924E-0005	5.29602431E-0005	9.81718334E-0006	5.02739973E-0005	4.53813457E-0005	5.73143256E-0005	1.08976955E-0004	1.38618807E-0004	9.42332097E-0005	1.27808546E-0004	1.25924150E-0004	2.67201547E-0005	-6.46824892E-0006	-6.09867503E-0005	-8.19024242E-0005	-1.34564002E-0004	-9.34884932E-0005	-8.51612778E-0005	8.14962186E-0005	2.10977314E-0004	2.58632546E-0004	4.11869310E-0004	4.72686576E-0004	6.28262207E-0004	6.31359699E-0004	6.42139824E-0004	7.29067171E-0004	7.67046605E-0004	8.00084992E-0004	8.12503351E-0004	8.41936054E-0004	8.53551461E-0004	8.85271377E-0004	9.85072167E-0004	1.05797323E-0003	1.13926904E-0003	1.07797718E-0003	1.12455653E-0003	1.07544791E-0003	1.07586574E-0003	1.03702593E-0003	9.71009271E-0004
3.01245949E+0001	2.10725549E-0004	1.74869537E-0004	9.63919274E-0005	1.79503120E-0004	1.03735414E-0004	4.38454826E-0005	5.30153539E-0005	7.32651070E-0005	-1.02621777E-0005	5.96413262E-0005	7.56860440E-0005	7.10569312E-0005	1.29943977E-0004	1.55474720E-0004	2.17926495E-0004	1.94784669E-0004	1.44068103E-0004	1.90812579E-0004	1.52370989E-0004	1.31265426E-0004	7.70487295E-0006	-1.78915224E-0005	7.16453039E-0006	1.44324758E-0005	1.12696319E-0004	1.25580649E-0004	2.81833041E-0004	3.99659966E-0004	4.38258244E-0004	5.31724553E-0004	6.34514863E-0004	7.01562655E-0004	7.51001556E-0004	7.17797547E-0004	7.62430169E-0004	8.31826749E-0004	8.26737947E-0004	7.71399047E-0004	8.48497205E-0004	8.52452116E-0004	9.12600218E-0004	1.04398266E-0003	1.01324286E-0003	1.00900196E-0003	1.08568722E-0003	1.06357005E-0003	1.05029317E-0003	9.87879089E-0004	9.18261194E-0004
3.11245949E+0001	2.62085135E-0004	1.72607303E-0004	1.59982786E-0004	1.18197880E-0004	1.00351400E-0004	8.43405583E-0005	5.38999925E-0005	5.87054424E-0005	2.30281802E-0005	7.74111785E-0005	8.92535118E-0005	8.80908480E-0005	1.07175216E-0004	1.18280657E-0004	1.63939032E-0004	1.28801671E-0004	9.19442006E-0005	1.09954148E-0004	1.02577091E-0004	6.42917170E-0005	-6.05990329E-0005	-8.79013397E-0005	-1.22343889E-0004	-4.00100897E-0005	-1.65975971E-0005	4.02826242E-0005	1.52262249E-0004	2.49930793E-0004	3.61503705E-0004	4.79011974E-0004	5.43656201E-0004	5.94548438E-0004	6.30682609E-0004	6.20094202E-0004	6.64063245E-0004	7.61009782E-0004	7.51035500E-0004	7.37830241E-0004	7.54929907E-0004	8.14454862E-0004	8.65306371E-0004	8.91133861E-0004	1.00731322E-0003	9.65634534E-0004	1.02692594E-0003	9.44586939E-0004	1.00470856E-0003	8.85082170E-0004	7.77472642E-0004
3.21245949E+0001	1.92521406E-0004	1.48218121E-0004	2.15851608E-0004	1.29949261E-0004	1.74880617E-0004	1.44085580E-0004	1.15426449E-0004	1.16077815E-0004	1.13877509E-0004	8.27719043E-0005	8.00756083E-0005	3.32083519E-0005	1.45670873E-0004	8.45094643E-0005	1.15809370E-0004	5.25564896E-0005	6.71100381E-0005	7.96373474E-0005	1.80875507E-0005	-4.12772161E-0006	-2.30795609E-0005	-1.00071021E-0005	-8.64058095E-0005	-4.17648453E-0005	3.87001731E-0005	1.06758656E-0004	1.73688669E-0004	2.80456015E-0004	3.71501968E-0004	4.97844964E-0004	6.05339274E-0004	5.87716268E-0004	6.59771545E-0004	6.63113656E-0004	7.22863894E-0004	7.58872180E-0004	7.38069319E-0004	7.19004593E-0004	7.62243060E-0004	7.87839584E-0004	7.76583412E-0004	8.99491149E-0004	9.04809670E-0004	9.72833759E-0004	9.52626246E-0004	9.53883918E-0004	9.38159237E-0004	8.45893651E-0004	7.70919809E-0004
3.31245949E+0001	8.59796456E-0005	1.69801739E-0004	2.29753121E-0004	1.50025807E-0004	2.02095470E-0004	1.34799550E-0004	1.34447314E-0004	1.15322732E-0004	1.61631746E-0004	4.66100469E-0005	4.71775051E-0005	6.20668785E-0005	5.65307009E-0005	9.04355313E-0005	1.17898449E-0004	1.11918511E-0004	1.22899659E-0004	3.16575237E-0005	1.47491658E-0005	1.74992138E-0005	-5.58376313E-0005	-1.34347953E-0004	-1.98934275E-0004	-8.47059085E-0005	-7.05517669E-0005	1.87859594E-0005	1.43743499E-0004	2.27778946E-0004	2.97071269E-0004	3.84420879E-0004	4.97605257E-0004	4.47149028E-0004	6.36707850E-0004	5.97482427E-0004	6.01261352E-0004	6.52602400E-0004	6.48677131E-0004	6.30435027E-0004	5.90466973E-0004	6.37843945E-0004	6.72570325E-0004	7.49861150E-0004	7.86025372E-0004	7.91634257E-0004	8.84312150E-0004	8.10860403E-0004	7.97237401E-0004	7.46488165E-0004	6.65393811E-0004
3.41245949E+0001	9.75730613E-0005	1.63607202E-0004	2.03023902E-0004	1.80048975E-0004	2.05765217E-0004	1.45312164E-0004	1.81526560E-0004	7.38844163E-0005	9.63251617E-0005	9.43522108E-0005	1.13181640E-0004	8.61562919E-0005	9.38272783E-0005	1.28600145E-0004	1.72352023E-0004	6.63934462E-0005	1.50499483E-0004	4.04415135E-0005	9.72206621E-0005	3.91488018E-0005	2.16959959E-0005	-5.79020878E-0005	-5.58313408E-0005	-3.02302806E-0005	4.31478160E-0005	5.74980875E-0005	1.63521531E-0004	3.27253600E-0004	3.44675519E-0004	4.67296809E-0004	4.56632892E-0004	5.44328699E-0004	5.55345080E-0004	6.09554714E-0004	6.64560117E-0004	6.63854531E-0004	6.62426960E-0004	6.70718598E-0004	6.39419371E-0004	6.92038512E-0004	6.90435033E-0004	7.23556609E-0004	7.99076912E-0004	8.20224426E-0004	8.23695793E-0004	7.85620832E-0004	7.29013560E-0004	7.73715745E-0004	6.48053962E-0004
3.51245949E+0001	1.43567946E-0004	1.55086948E-0004	1.82150676E-0004	1.99821902E-0004	1.94714957E-0004	1.63981778E-0004	1.63494452E-0004	1.34068959E-0004	1.58092411E-0004	1.21546552E-0004	1.06958975E-0004	1.27306783E-0004	1.04820932E-0004	2.06375015E-0004	1.78603740E-0004	7.25850576E-0005	1.71740271E-0004	1.50668928E-0004	1.05030711E-0004	9.99215231E-0005	5.20098520E-0005	1.23371081E-0005	2.16385837E-0005	1.15033874E-0005	6.79533469E-0005	5.12907817E-0005	2.24743158E-0004	3.13401183E-0004	3.49419119E-0004	4.63001105E-0004	5.12509312E-0004	5.21647528E-0004	5.78682635E-0004	5.59250857E-0004	5.77964813E-0004	6.28107806E-0004	6.22052693E-0004	6.31592805E-0004	6.06809906E-0004	6.74755646E-0004	7.04256092E-0004	7.14085633E-0004	7.74660008E-0004	8.15563623E-0004	8.69402412E-0004	7.90356412E-0004	7.46700164E-0004	7.26124565E-0004	7.02051301E-0004
3.61245949E+0001	2.00911004E-0004	2.03345839E-0004	2.20299465E-0004	1.95950248E-0004	1.95510708E-0004	1.66113662E-0004	2.21045924E-0004	1.46996091E-0004	1.82274807E-0004	9.46891248E-0005	3.39539831E-0005	1.05866599E-0004	8.39917958E-0005	1.55689660E-0004	1.89692359E-0004	1.62032575E-0004	1.36797191E-0004	1.89395896E-0004	1.21801981E-0004	8.73065727E-0005	6.03515585E-0005	-2.26188523E-0005	-6.79885619E-0006	-1.76546980E-0005	8.89329810E-0006	8.73650086E-0005	1.44724645E-0004	2.58662926E-0004	2.60780491E-0004	3.55652582E-0004	3.98571443E-0004	4.51206193E-0004	4.77541416E-0004	4.89776762E-0004	5.04109026E-0004	5.78715567E-0004	5.86191509E-0004	5.20937872E-0004	5.50595563E-0004	6.70917800E-0004	6.45539052E-0004	6.86253250E-0004	7.20737685E-0004	7.14391333E-0004	7.35741293E-0004	7.70142768E-0004	7.08598045E-0004	6.75494824E-0004	6.52992511E-0004
3.71245949E+0001	2.19004163E-0004	1.89443867E-0004	1.98651274E-0004	2.39614385E-0004	1.66054887E-0004	1.26316395E-0004	1.68533318E-0004	1.66866000E-0004	1.91807908E-0004	1.48139109E-0004	1.56192351E-0004	1.83772788E-0004	1.47151503E-0004	1.83820819E-0004	2.15555638E-0004	2.10494621E-0004	2.14268483E-0004	2.10642878E-0004	1.48911131E-0004	8.85256065E-0005	7.91408569E-0005	7.32387479E-0005	3.24189646E-0005	4.92046597E-0005	6.67905837E-0005	1.37803944E-0004	2.23229748E-0004	2.88429751E-0004	3.31722049E-0004	3.71912442E-0004	4.86528479E-0004	5.19358017E-0004	4.98399488E-0004	5.09281574E-0004	5.25523789E-0004	6.24504141E-0004	5.39799138E-0004	5.96359937E-0004	5.36108484E-0004	5.77542786E-0004	6.11012698E-0004	6.99399485E-0004	6.78349312E-0004	7.25979977E-0004	7.61153209E-0004	7.11613691E-0004	6.77784632E-0004	6.51777639E-0004	6.01959442E-0004
3.81245949E+0001	1.72010570E-0004	1.74325972E-0004	1.60082011E-0004	1.96680626E-0004	1.75566522E-0004	1.31909146E-0004	1.22705698E-0004	1.42626351E-0004	1.47406937E-0004	1.41665944E-0004	1.15765118E-0004	1.82197543E-0004	1.80869164E-0004	2.02219980E-0004	2.57101663E-0004	2.47616046E-0004	2.21406164E-0004	2.10434413E-0004	1.52714246E-0004	1.39884552E-0004	1.04511784E-0004	9.17424639E-0005	6.67379794E-0005	1.12011712E-0004	9.74628943E-0005	1.75559859E-0004	2.20198697E-0004	3.27183405E-0004	3.86309813E-0004	4.46529410E-0004	5.30368160E-0004	5.47569755E-0004	5.88010146E-0004	5.70866489E-0004	6.11840735E-0004	5.91481206E-0004	5.71411872E-0004	5.73795146E-0004	5.48771639E-0004	5.86586211E-0004	6.18748253E-0004	6.51291861E-0004	6.97205795E-0004	7.03594922E-0004	7.08469383E-0004	7.12943540E-0004	6.69387341E-0004	6.93200543E-0004	6.01313912E-0004
3.91245949E+0001	2.70619215E-0004	2.43847453E-0004	2.36190116E-0004	2.35217036E-0004	2.10687451E-0004	1.81733677E-0004	1.14099888E-0004	1.76455190E-0004	1.30214410E-0004	1.60056855E-0004	7.14759129E-0005	2.21006951E-0004	1.91142697E-0004	2.03719222E-0004	2.53591855E-0004	2.81026309E-0004	2.67273838E-0004	1.99966150E-0004	1.95629300E-0004	1.92809666E-0004	1.18294040E-0004	6.78082675E-0005	1.03603627E-0004	1.17923212E-0004	1.55422195E-0004	1.76364917E-0004	3.05415510E-0004	2.98858858E-0004	3.92619750E-0004	4.43651186E-0004	5.46300652E-0004	5.85100514E-0004	5.82132332E-0004	6.03807239E-0004	6.53152832E-0004	6.47819164E-0004	6.55313842E-0004	6.15555773E-0004	6.06583073E-0004	5.86771788E-0004	6.43569652E-0004	6.70628077E-0004	6.74913741E-0004	6.92845367E-0004	7.15682780E-0004	7.23505052E-0004	7.03177310E-0004	6.77199875E-0004	6.06508061E-0004
4.01245949E+0001	2.59468712E-0004	2.29496783E-0004	2.50320105E-0004	2.55799219E-0004	1.81352323E-0004	2.13457110E-0004	1.40492384E-0004	2.30310972E-0004	1.78103930E-0004	1.93385050E-0004	1.37678848E-0004	2.04805135E-0004	1.96504658E-0004	2.26167299E-0004	1.96897759E-0004	2.33479694E-0004	2.25532085E-0004	2.12245937E-0004	1.35689047E-0004	1.39233081E-0004	9.58615924E-0005	4.75258482E-0005	4.34575228E-0005	6.95334745E-0005	9.79440079E-0005	1.93513763E-0004	2.03005418E-0004	2.87694111E-0004	2.97828888E-0004	4.52459008E-0004	4.53800457E-0004	5.17704946E-0004	4.71781723E-0004	5.17001096E-0004	5.01448793E-0004	4.93633502E-0004	5.10939440E-0004	5.41547783E-0004	5.60635382E-0004	5.50854563E-0004	5.65121802E-0004	5.60790972E-0004	6.07039543E-0004	6.02827720E-0004	6.26147863E-0004	5.87275318E-0004	5.56327365E-0004	5.56130282E-0004	5.65998910E-0004
4.11245949E+0001	1.60157721E-0004	1.58718547E-0004	1.92827861E-0004	1.92025378E-0004	1.99782683E-0004	2.23843533E-0004	1.85980718E-0004	2.07307029E-0004	1.56788990E-0004	2.02196246E-0004	1.73450041E-0004	1.35477277E-0004	1.41193381E-0004	1.56118261E-0004	1.47855614E-0004	1.97066785E-0004	1.88426017E-0004	1.81586281E-0004	1.71550823E-0004	9.89159336E-0005	6.32408305E-0005	2.18091585E-0005	3.44017124E-0005	8.59473481E-0005	1.20551227E-0004	1.17707313E-0004	1.62904088E-0004	2.95778891E-0004	2.96653033E-0004	3.97072974E-0004	4.16962401E-0004	4.42447347E-0004	4.94653385E-0004	4.75038332E-0004	4.66104404E-0004	5.12196154E-0004	4.78486080E-0004	4.92373665E-0004	4.36427023E-0004	5.07396290E-0004	4.63871919E-0004	5.29537324E-0004	5.39429810E-0004	5.93355539E-0004	5.95271686E-0004	5.72279767E-0004	5.47051544E-0004	5.77297827E-0004	4.94111227E-0004
4.21245949E+0001	2.03991146E-0004	1.82591392E-0004	1.74945548E-0004	1.95190071E-0004	2.19372317E-0004	2.00409201E-0004	1.17173247E-0004	1.98510595E-0004	1.68125379E-0004	1.60928591E-0004	2.22058567E-0004	2.37601578E-0004	2.01733397E-0004	3.35309073E-0004	3.02644092E-0004	2.40768217E-0004	3.22947311E-0004	2.69949550E-0004	2.40778514E-0004	2.48334190E-0004	1.13799348E-0004	1.75522376E-0004	1.54333515E-0004	1.33877115E-0004	1.46668761E-0004	1.86738354E-0004	2.30096966E-0004	2.96020972E-0004	3.35969661E-0004	4.34097128E-0004	4.41556970E-0004	4.42563304E-0004	4.22113943E-0004	5.20423076E-0004	4.93534573E-0004	5.24159266E-0004	5.68578191E-0004	5.15837360E-0004	5.40167334E-0004	5.08764928E-0004	5.29121123E-0004	5.71726968E-0004	6.17060585E-0004	5.77799815E-0004	6.56980859E-0004	5.75292638E-0004	6.03468991E-0004	5.61223549E-0004	5.41165254E-0004
4.31245949E+0001	2.20461403E-0004	1.88620330E-0004	1.49867357E-0004	1.83550319E-0004	2.08418416E-0004	1.22994911E-0004	8.13646061E-0005	2.38500123E-0004	1.62924835E-0004	1.50532293E-0004	1.92172525E-0004	2.03185093E-0004	2.03880356E-0004	2.87189026E-0004	2.91574810E-0004	2.14281616E-0004	2.59595359E-0004	2.18850920E-0004	1.93005297E-0004	1.30075181E-0004	1.51769537E-0004	5.77878938E-0005	1.14316228E-0004	1.10309283E-0004	8.09474781E-0005	1.91947533E-0004	1.80530832E-0004	2.89519671E-0004	2.94626222E-0004	3.88174921E-0004	4.43605567E-0004	4.18146320E-0004	4.45618242E-0004	4.90191915E-0004	4.69405157E-0004	5.07984730E-0004	4.36359152E-0004	4.61446534E-0004	4.54256995E-0004	4.36139619E-0004	4.81329240E-0004	5.08153568E-0004	5.51634757E-0004	4.93957951E-0004	5.87029300E-0004	5.45482230E-0004	5.81094210E-0004	4.83571917E-0004	4.88509693E-0004
4.41245949E+0001	1.82870101E-0004	1.47765244E-0004	1.78759734E-0004	1.93267276E-0004	1.97792618E-0004	1.39401707E-0004	1.12908663E-0004	2.15640753E-0004	1.40131813E-0004	1.86205178E-0004	1.92398363E-0004	1.48890397E-0004	2.41127321E-0004	2.55664400E-0004	2.11345068E-0004	1.83564945E-0004	2.43449294E-0004	2.65271295E-0004	2.16151711E-0004	1.51496680E-0004	8.44825903E-0005	7.94134337E-0005	1.01797599E-0004	1.46028351E-0004	1.06115777E-0004	1.81525594E-0004	2.59432988E-0004	3.02877419E-0004	3.78549253E-0004	3.39848318E-0004	4.47022130E-0004	4.53283784E-0004	4.87532836E-0004	5.11405874E-0004	5.17014416E-0004	4.90203949E-0004	4.90925654E-0004	5.20350424E-0004	5.14747841E-0004	5.02458863E-0004	5.18323916E-0004	5.67982964E-0004	5.40480291E-0004	5.85315824E-0004	6.46813707E-0004	5.57062898E-0004	5.45606052E-0004	5.78463866E-0004	4.33072132E-0004
4.51245949E+0001	1.86546433E-0004	1.85074135E-0004	2.10128399E-0004	2.41995511E-0004	2.18317116E-0004	2.10342539E-0004	1.68155038E-0004	2.28586148E-0004	2.16530764E-0004	2.33322974E-0004	2.34532994E-0004	1.99299554E-0004	2.15450983E-0004	2.86910532E-0004	3.19414825E-0004	2.47536725E-0004	3.26556496E-0004	3.28801713E-0004	2.69670722E-0004	2.38037977E-0004	1.87351210E-0004	1.91887802E-0004	1.44519843E-0004	1.76012039E-0004	1.75711728E-0004	2.26200560E-0004	2.87147707E-0004	3.75190367E-0004	3.20746793E-0004	4.04395941E-0004	4.84131930E-0004	4.21965720E-0004	4.74746695E-0004	5.00788366E-0004	4.42527720E-0004	4.67880826E-0004	4.50654666E-0004	5.03788411E-0004	4.26291749E-0004	4.66051564E-0004	4.27381373E-0004	4.70058182E-0004	4.99620863E-0004	5.29409825E-0004	5.11534940E-0004	5.09455780E-0004	4.93909502E-0004	4.90561162E-0004	4.83210446E-0004
4.61245949E+0001	1.90848851E-0004	1.72616030E-0004	1.90819387E-0004	1.64087545E-0004	1.86006499E-0004	2.41212945E-0004	1.96925474E-0004	2.09144649E-0004	2.48333962E-0004	2.61401154E-0004	2.13567101E-0004	2.63321583E-0004	2.11243968E-0004	3.24029831E-0004	3.35253489E-0004	3.28484919E-0004	2.50310749E-0004	2.59591583E-0004	2.22345426E-0004	2.52089962E-0004	1.46222703E-0004	1.90505837E-0004	1.18527487E-0004	2.10547690E-0004	2.38540672E-0004	2.57910385E-0004	2.67410639E-0004	3.53474519E-0004	3.59459011E-0004	3.63199237E-0004	4.27382788E-0004	4.48587113E-0004	4.50969702E-0004	4.56505806E-0004	4.29242980E-0004	4.40997034E-0004	4.22120762E-0004	4.62369985E-0004	4.62870864E-0004	4.76677687E-0004	4.65046115E-0004	4.90544425E-0004	5.31293977E-0004	4.96592978E-0004	4.41202643E-0004	5.05983807E-0004	4.78253319E-0004	5.56813147E-0004	4.18542294E-0004
4.71245949E+0001	1.87971608E-0004	1.62614021E-0004	2.12358117E-0004	1.85515792E-0004	2.14891193E-0004	1.95055982E-0004	2.40174058E-0004	1.91856012E-0004	2.27616051E-0004	2.08312092E-0004	2.36050846E-0004	2.54150772E-0004	2.49807144E-0004	3.45080720E-0004	3.45242056E-0004	3.35324341E-0004	2.90571741E-0004	2.84816961E-0004	2.74525198E-0004	2.79988146E-0004	1.61214785E-0004	1.97566064E-0004	1.20270539E-0004	2.12708155E-0004	2.39446560E-0004	2.50650221E-0004	2.92140512E-0004	3.21685420E-0004	3.21613209E-0004	3.96527326E-0004	4.31142867E-0004	4.61074802E-0004	4.85628413E-0004	4.59253417E-0004	4.42555127E-0004	4.98845599E-0004	4.76296094E-0004	4.40392119E-0004	4.61750347E-0004	4.66808410E-0004	4.30369924E-0004	5.01307613E-0004	5.30486537E-0004	5.16913134E-0004	5.33966103E-0004	5.34933758E-0004	4.91528039E-0004	5.07989393E-0004	4.45277796E-0004
4.81245949E+0001	1.99527034E-0004	1.53232859E-0004	1.88775560E-0004	2.47441532E-0004	2.27436094E-0004	1.99228978E-0004	2.05690491E-0004	2.42592323E-0004	2.44718036E-0004	2.06059453E-0004	2.49549538E-0004	2.18632505E-0004	2.54486657E-0004	3.11495984E-0004	3.03183721E-0004	2.67767280E-0004	2.18445641E-0004	2.22303936E-0004	2.86587441E-0004	1.79789693E-0004	1.93216130E-0004	1.60804148E-0004	1.61530138E-0004	1.64719149E-0004	2.17495565E-0004	2.06571141E-0004	2.67190655E-0004	2.98858756E-0004	3.22062520E-0004	3.40224280E-0004	3.65097337E-0004	4.90165544E-0004	4.25194289E-0004	4.12241847E-0004	4.55004398E-0004	4.51439049E-0004	4.82370450E-0004	4.44778243E-0004	4.16939363E-0004	4.05189172E-0004	4.68747063E-0004	4.45735458E-0004	4.88747124E-0004	5.03652933E-0004	4.30049480E-0004	4.93368669E-0004	4.94456818E-0004	4.49875503E-0004	4.08936933E-0004
4.91245949E+0001	2.45691596E-0004	2.32077367E-0004	2.03858477E-0004	2.68068272E-0004	2.31631462E-0004	2.21383917E-0004	2.51118808E-0004	2.70359203E-0004	2.33893508E-0004	2.46959162E-0004	2.77065623E-0004	2.49681201E-0004	3.25776313E-0004	3.18484221E-0004	3.19576959E-0004	3.25848398E-0004	3.37450930E-0004	3.85330023E-0004	3.53579666E-0004	2.68537328E-0004	2.07855694E-0004	1.99444958E-0004	2.06233647E-0004	1.89992861E-0004	1.62371995E-0004	2.45174418E-0004	2.80702357E-0004	3.32814361E-0004	3.32434586E-0004	3.98575247E-0004	5.16998514E-0004	4.65106106E-0004	5.11032383E-0004	4.49393622E-0004	4.32677389E-0004	4.71609663E-0004	4.89895078E-0004	5.24784987E-0004	4.67167352E-0004	5.01783135E-0004	4.64524650E-0004	5.11066635E-0004	5.57540470E-0004	5.25351103E-0004	4.79719148E-0004	5.19083739E-0004	5.27020014E-0004	5.40738608E-0004	4.17909120E-0004
5.01245949E+0001	2.48761735E-0004	2.78035072E-0004	2.28059142E-0004	2.09217141E-0004	2.43268568E-0004	2.56196181E-0004	2.38978404E-0004	2.61266731E-0004	2.19349795E-0004	2.84721860E-0004	2.56870529E-0004	2.43490576E-0004	2.92762616E-0004	3.26937438E-0004	3.36616863E-0004	2.64654123E-0004	2.96945087E-0004	3.11281180E-0004	2.61954472E-0004	2.96957472E-0004	2.60478167E-0004	2.01981260E-0004	2.49865816E-0004	2.03596024E-0004	2.31395983E-0004	2.76622612E-0004	2.35431209E-0004	2.83711990E-0004	3.57055536E-0004	4.19657324E-0004	4.42250561E-0004	4.12583343E-0004	4.47233509E-0004	4.48485840E-0004	4.46591817E-0004	4.36981094E-0004	4.57843232E-0004	4.41073710E-0004	4.09153593E-0004	4.30232174E-0004	4.71627636E-0004	4.99790335E-0004	4.83180390E-0004	4.55820192E-0004	4.59005938E-0004	5.11193330E-0004	4.33929490E-0004	4.61088156E-0004	4.03020724E-0004
5.11245949E+0001	2.15388693E-0004	2.77031783E-0004	2.73846971E-0004	1.95213786E-0004	3.02674715E-0004	2.43224855E-0004	2.06402837E-0004	2.63293464E-0004	2.43782402E-0004	2.47761832E-0004	1.84033392E-0004	2.47615322E-0004	1.98711077E-0004	2.22768735E-0004	2.74847793E-0004	2.24360070E-0004	2.40554717E-0004	1.82696298E-0004	1.81262397E-0004	1.95224024E-0004	2.00308104E-0004	1.88291319E-0004	1.48768564E-0004	1.79001067E-0004	1.81325946E-0004	2.26011912E-0004	2.53714562E-0004	2.36370892E-0004	3.13679345E-0004	3.30426304E-0004	4.25226778E-0004	4.44927498E-0004	4.22581123E-0004	3.58057786E-0004	4.10740580E-0004	4.05521069E-0004	4.49484136E-0004	3.41596090E-0004	3.60015921E-0004	3.49673969E-0004	3.56251876E-0004	3.71065362E-0004	4.05503802E-0004	4.41923978E-0004	4.22596066E-0004	4.35727262E-0004	4.01541610E-0004	4.18130509E-0004	4.30492752E-0004
5.21245949E+0001	2.22003967E-0004	2.72054828E-0004	2.95496024E-0004	2.44343044E-0004	3.20428527E-0004	2.52177263E-0004	2.77892482E-0004	3.00385965E-0004	2.99697397E-0004	2.72596424E-0004	2.44265822E-0004	2.73310724E-0004	2.40670392E-0004	2.70369043E-0004	2.76341178E-0004	2.51461436E-0004	3.13854043E-0004	3.01313215E-0004	2.99525106E-0004	2.38759069E-0004	2.14171456E-0004	2.06958225E-0004	2.04260381E-0004	1.86214491E-0004	1.68610824E-0004	2.80606397E-0004	2.70469233E-0004	2.73723832E-0004	3.58423510E-0004	3.10443483E-0004	4.29176440E-0004	4.66579650E-0004	4.48954951E-0004	3.89511062E-0004	3.67332733E-0004	4.04190175E-0004	4.12393922E-0004	3.95025303E-0004	4.21158769E-0004	3.86463492E-0004	3.97713080E-0004	3.90746244E-0004	4.30989804E-0004	4.01374151E-0004	3.78489331E-0004	4.28207898E-0004	4.27843807E-0004	4.14154588E-0004	3.62333907E-0004
5.31245949E+0001	2.35039991E-0004	2.37007439E-0004	2.65876698E-0004	2.61473796E-0004	2.95472473E-0004	2.88728768E-0004	2.83296883E-0004	3.23737893E-0004	2.76301235E-0004	2.46686255E-0004	3.10989172E-0004	2.98346233E-0004	2.63556669E-0004	3.26615182E-0004	3.47641769E-0004	2.41836520E-0004	3.05409643E-0004	2.78214511E-0004	2.58388438E-0004	2.13184295E-0004	1.10979612E-0004	1.63757871E-0004	1.85902053E-0004	2.25339610E-0004	2.74088507E-0004	2.60549313E-0004	3.22990754E-0004	3.37325954E-0004	3.56273181E-0004	3.77043698E-0004	3.99908424E-0004	4.17172498E-0004	4.15606417E-0004	4.25361745E-0004	4.64348202E-0004	4.41364412E-0004	3.96030145E-0004	4.38718387E-0004	4.25391996E-0004	4.13563507E-0004	3.99067099E-0004	4.08957565E-0004	4.55271364E-0004	4.75211358E-0004	4.45870419E-0004	4.88864298E-0004	4.81529616E-0004	4.99668868E-0004	4.05264245E-0004
5.41245949E+0001	2.56075458E-0004	2.23982120E-0004	2.56187987E-0004	2.48476193E-0004	2.58917833E-0004	2.41294598E-0004	1.96798618E-0004	2.71036356E-0004	2.18835539E-0004	2.58457466E-0004	2.24521044E-0004	2.79292212E-0004	2.68266936E-0004	3.73185222E-0004	2.86360060E-0004	3.01595832E-0004	2.96060798E-0004	2.95845601E-0004	2.65411574E-0004	2.13621565E-0004	1.96954074E-0004	1.66069713E-0004	1.76570803E-0004	2.34976712E-0004	3.17791820E-0004	2.71806745E-0004	3.16245160E-0004	2.87280858E-0004	3.08732066E-0004	3.28964479E-0004	3.57128195E-0004	3.91859737E-0004	3.80959132E-0004	3.86945977E-0004	4.17327436E-0004	3.82950043E-0004	3.97374811E-0004	3.97000060E-0004	3.32847567E-0004	3.69851216E-0004	3.47363262E-0004	4.01116785E-0004	4.01231632E-0004	4.15074018E-0004	4.04029834E-0004	4.22105746E-0004	4.07081206E-0004	4.10289764E-0004	3.91816421E-0004
5.51245949E+0001	2.51742998E-0004	1.91290126E-0004	2.32144920E-0004	2.57650900E-0004	2.50045987E-0004	2.50387929E-0004	2.31487948E-0004	2.88432621E-0004	2.62498455E-0004	3.14613444E-0004	2.71863828E-0004	2.96835515E-0004	2.49014409E-0004	2.76075824E-0004	2.42814182E-0004	2.55357944E-0004	2.35243528E-0004	1.81740024E-0004	2.09124097E-0004	1.78965573E-0004	1.68337559E-0004	1.63708447E-0004	1.61484039E-0004	1.96200932E-0004	2.34874582E-0004	1.89133514E-0004	3.01161527E-0004	3.31889873E-0004	3.33316911E-0004	3.27567845E-0004	3.98679229E-0004	4.44305439E-0004	4.67423006E-0004	4.31395158E-0004	4.10873107E-0004	4.59724529E-0004	3.95780376E-0004	3.75951725E-0004	3.95019078E-0004	3.97767251E-0004	3.64982071E-0004	4.19721271E-0004	3.94669714E-0004	3.72212267E-0004	3.88413194E-0004	4.33806750E-0004	4.24745667E-0004	3.89970633E-0004	3.87065891E-0004
5.61245949E+0001	2.13835758E-0004	1.85897561E-0004	2.35002469E-0004	2.33120290E-0004	2.32787010E-0004	3.15568408E-0004	2.59853585E-0004	2.93886150E-0004	2.83856453E-0004	3.20243440E-0004	2.46524718E-0004	2.76631163E-0004	3.29572148E-0004	3.16056241E-0004	2.92561706E-0004	3.22502690E-0004	2.55958058E-0004	2.75008799E-0004	2.53745429E-0004	2.93487268E-0004	3.08041685E-0004	2.20772152E-0004	2.04032266E-0004	2.15482428E-0004	2.85728949E-0004	2.06002202E-0004	2.68078644E-0004	2.91403387E-0004	3.59217906E-0004	3.49926099E-0004	4.19845633E-0004	3.99539842E-0004	3.85432144E-0004	3.87416557E-0004	4.04296298E-0004	3.99492659E-0004	4.21047524E-0004	3.75459775E-0004	3.55550996E-0004	4.09368563E-0004	3.33219278E-0004	3.67966418E-0004	3.64629722E-0004	3.87395855E-0004	3.52296598E-0004	3.68072271E-0004	3.90177395E-0004	3.90347416E-0004	3.72944759E-0004
5.71245949E+0001	2.48683710E-0004	2.43884595E-0004	2.35244515E-0004	2.04267638E-0004	2.19773649E-0004	2.70816816E-0004	2.28201003E-0004	2.67185121E-0004	3.13305590E-0004	2.44060963E-0004	2.58534023E-0004	2.71443867E-0004	2.90161886E-0004	3.25879087E-0004	2.43351775E-0004	2.81985951E-0004	3.34126033E-0004	2.93739333E-0004	2.98940641E-0004	2.43258207E-0004	2.68063198E-0004	1.76318891E-0004	1.49319859E-0004	2.17291176E-0004	2.37915428E-0004	1.90719102E-0004	2.30624306E-0004	3.00402843E-0004	3.21112396E-0004	3.30121140E-0004	3.59508139E-0004	3.89638041E-0004	3.65434412E-0004	3.52627649E-0004	3.53972638E-0004	3.52212282E-0004	3.56523597E-0004	3.50877262E-0004	3.45337729E-0004	2.92442623E-0004	3.47550659E-0004	3.88418260E-0004	3.45247111E-0004	3.44745191E-0004	3.53336669E-0004	3.89700976E-0004	3.80268629E-0004	3.55280389E-0004	3.37480869E-0004
5.81245949E+0001	3.20108639E-0004	3.14280412E-0004	2.70817211E-0004	2.62387422E-0004	2.44246833E-0004	2.24022113E-0004	2.38958591E-0004	2.70110742E-0004	3.23797528E-0004	2.48304108E-0004	2.85283896E-0004	3.35790709E-0004	3.12114140E-0004	3.64344562E-0004	2.87429703E-0004	3.00057719E-0004	3.79400761E-0004	3.33569441E-0004	3.71399270E-0004	2.75347661E-0004	2.74601486E-0004	2.69196307E-0004	2.68149391E-0004	2.39385724E-0004	2.66769051E-0004	2.37088691E-0004	2.78092369E-0004	3.02011033E-0004	3.01813782E-0004	3.39387269E-0004	3.04869329E-0004	3.70064668E-0004	3.67377310E-0004	3.68358024E-0004	3.31888997E-0004	3.06814707E-0004	3.08084099E-0004	2.95266358E-0004	3.59545578E-0004	3.03071693E-0004	2.87946805E-0004	3.63897082E-0004	3.33953179E-0004	3.77756410E-0004	3.65043465E-0004	3.85619870E-0004	3.65512681E-0004	4.04055411E-0004	3.20642738E-0004
5.91245949E+0001	2.62927984E-0004	2.70018508E-0004	2.64413890E-0004	2.38183836E-0004	2.24390921E-0004	2.11328550E-0004	2.24788795E-0004	2.50642544E-0004	2.56220294E-0004	2.56092895E-0004	2.80082705E-0004	2.61849156E-0004	3.36622292E-0004	3.67792161E-0004	3.07847852E-0004	3.10212808E-0004	3.50065109E-0004	3.41957346E-0004	3.55701784E-0004	2.80251070E-0004	2.39369944E-0004	2.79958230E-0004	2.43550773E-0004	1.77318559E-0004	2.63461343E-0004	1.99293670E-0004	2.88870468E-0004	3.09009670E-0004	2.73570572E-0004	3.23606780E-0004	3.78415128E-0004	3.50175848E-0004	3.77937083E-0004	3.76643622E-0004	3.81056664E-0004	4.02025352E-0004	3.37460286E-0004	3.52000244E-0004	3.25799423E-0004	3.98399379E-0004	3.24850949E-0004	3.38604910E-0004	4.04509368E-0004	3.70541242E-0004	3.59246705E-0004	3.74481964E-0004	3.70614975E-0004	3.81790859E-0004	3.53844188E-0004
6.01245949E+0001	1.95231963E-0004	2.19976557E-0004	2.50820191E-0004	2.37215057E-0004	2.48776759E-0004	2.05929623E-0004	2.35269985E-0004	2.60734836E-0004	2.34667512E-0004	2.65615273E-0004	2.81931191E-0004	2.28537398E-0004	2.69919820E-0004	3.51983783E-0004	3.27637909E-0004	2.90907013E-0004	3.37403056E-0004	3.21379376E-0004	3.38259520E-0004	2.78207639E-0004	2.10710701E-0004	2.80444342E-0004	2.36695623E-0004	1.85828997E-0004	2.11751594E-0004	2.08384561E-0004	2.84777362E-0004	3.07460864E-0004	3.00377257E-0004	3.58771488E-0004	3.84638235E-0004	3.01352979E-0004	3.38515796E-0004	3.26342325E-0004	3.29736486E-0004	3.85888462E-0004	3.72111897E-0004	3.33226349E-0004	3.32425860E-0004	2.80117176E-0004	3.46378045E-0004	3.45682707E-0004	3.77864199E-0004	3.26694582E-0004	4.01719891E-0004	3.74974592E-0004	3.67334861E-0004	3.82044237E-0004	3.28949681E-0004
6.11245949E+0001	2.28851029E-0004	2.15838938E-0004	2.23547002E-0004	2.41072799E-0004	2.62720311E-0004	2.06623882E-0004	2.66644041E-0004	2.20175867E-0004	2.53554103E-0004	2.48314971E-0004	2.92187511E-0004	1.91230017E-0004	1.85334789E-0004	2.68655291E-0004	2.53477611E-0004	2.65453825E-0004	3.01607339E-0004	2.76004753E-0004	2.99188978E-0004	2.34289178E-0004	2.40637819E-0004	2.09895280E-0004	2.31643277E-0004	1.82837195E-0004	2.03154136E-0004	2.07689177E-0004	2.87130878E-0004	3.52866836E-0004	3.34874475E-0004	3.59157863E-0004	3.14930021E-0004	3.88485167E-0004	4.16329112E-0004	3.41883007E-0004	3.80805722E-0004	3.62125226E-0004	3.54088805E-0004	3.89844723E-0004	3.73493352E-0004	3.51016010E-0004	2.98214314E-0004	3.33890362E-0004	3.59763377E-0004	3.16920186E-0004	3.45656546E-0004	3.46925741E-0004	3.75106173E-0004	3.53427193E-0004	3.41169716E-0004
6.21245949E+0001	2.48754198E-0004	2.07535366E-0004	2.33474762E-0004	2.41881603E-0004	2.74739469E-0004	2.06762712E-0004	2.80898877E-0004	2.46044240E-0004	2.76453591E-0004	2.68005416E-0004	2.63154461E-0004	2.76216545E-0004	2.63167423E-0004	3.31806654E-0004	3.51329027E-0004	3.39204699E-0004	3.67107750E-0004	3.28909105E-0004	3.77486848E-0004	3.53907046E-0004	2.91946787E-0004	2.97846775E-0004	2.84637497E-0004	3.14742701E-0004	2.33545076E-0004	3.36022689E-0004	3.70889154E-0004	3.66790742E-0004	3.30020814E-0004	3.74234189E-0004	4.43441208E-0004	4.92701329E-0004	4.70382895E-0004	4.11506727E-0004	4.22402935E-0004	3.94843601E-0004	3.74417310E-0004	4.26372186E-0004	4.19489445E-0004	3.79487132E-0004	3.74475647E-0004	3.74332439E-0004	3.77129131E-0004	3.96247575E-0004	3.81691289E-0004	3.41813556E-0004	3.53679141E-0004	3.87116812E-0004	3.41096484E-0004
6.31245949E+0001	1.82577765E-0004	1.68281270E-0004	2.58770501E-0004	2.88650103E-0004	3.05384134E-0004	2.05230519E-0004	2.17456953E-0004	2.77283553E-0004	2.63360288E-0004	2.54618176E-0004	2.62114301E-0004	2.99123293E-0004	2.73992986E-0004	2.40654221E-0004	3.03010255E-0004	2.42358074E-0004	2.58525955E-0004	2.55569271E-0004	2.31410038E-0004	2.55919757E-0004	1.66230574E-0004	1.68958100E-0004	1.85164034E-0004	2.44859846E-0004	1.50257478E-0004	2.43781055E-0004	2.28389157E-0004	2.65119517E-0004	2.48715616E-0004	3.22646047E-0004	3.23565321E-0004	3.41357708E-0004	3.82769414E-0004	3.38974441E-0004	2.83935484E-0004	3.96153769E-0004	3.07146038E-0004	3.08075711E-0004	3.72248808E-0004	2.99620978E-0004	2.93911694E-0004	2.89683112E-0004	3.08805003E-0004	3.24346697E-0004	3.23827038E-0004	3.14386350E-0004	2.82126258E-0004	3.25183258E-0004	3.47635512E-0004
6.41245949E+0001	1.92781520E-0004	1.91623181E-0004	2.52188732E-0004	2.41317144E-0004	2.57395870E-0004	2.22701402E-0004	2.33453516E-0004	2.14028409E-0004	2.67773380E-0004	2.31838167E-0004	2.49413429E-0004	2.89602469E-0004	2.44971584E-0004	2.93476486E-0004	2.62571608E-0004	2.81263976E-0004	2.90433048E-0004	3.21515834E-0004	2.15859072E-0004	3.00782320E-0004	2.32549207E-0004	1.97424623E-0004	2.62714896E-0004	2.07170494E-0004	1.52593263E-0004	2.41595424E-0004	2.72293455E-0004	3.06924544E-0004	3.10720975E-0004	3.07736231E-0004	3.69305149E-0004	3.79382305E-0004	3.22664286E-0004	3.36170755E-0004	3.44509911E-0004	3.11593894E-0004	3.53904869E-0004	3.56809954E-0004	2.88639644E-0004	3.23503982E-0004	3.23726075E-0004	2.89152409E-0004	3.52269866E-0004	3.37281460E-0004	3.27558124E-0004	3.56243342E-0004	3.08980959E-0004	3.33071482E-0004	3.39890939E-0004
6.51245949E+0001	2.24169244E-0004	2.44893468E-0004	2.72069698E-0004	2.07045617E-0004	2.46828995E-0004	3.06887142E-0004	2.52658446E-0004	1.92583532E-0004	2.10195095E-0004	2.11452780E-0004	2.36688915E-0004	2.28474292E-0004	2.53074733E-0004	3.14188809E-0004	2.55261288E-0004	2.50454002E-0004	3.15078311E-0004	3.18993220E-0004	2.77332475E-0004	2.03186954E-0004	2.38662534E-0004	2.02401904E-0004	1.77903419E-0004	2.67025966E-0004	2.45232826E-0004	2.26342995E-0004	2.82578250E-0004	3.74230679E-0004	2.99481358E-0004	3.84107789E-0004	4.07068242E-0004	4.26272481E-0004	3.43399122E-0004	3.50276659E-0004	3.43761658E-0004	3.05633347E-0004	3.01365775E-0004	3.34441111E-0004	3.16087930E-0004	3.50086543E-0004	2.97364308E-0004	2.94813503E-0004	3.05607106E-0004	2.79998928E-0004	3.12905968E-0004	2.92421551E-0004	2.96163651E-0004	2.73951019E-0004	3.32441317E-0004
6.61245949E+0001	2.45319104E-0004	2.48852088E-0004	2.11969130E-0004	1.64364252E-0004	2.50480564E-0004	2.82775902E-0004	2.44512342E-0004	1.81918713E-0004	2.60373332E-0004	2.76813020E-0004	2.61014090E-0004	2.47657466E-0004	3.37742888E-0004	3.15351811E-0004	3.41798760E-0004	3.42963818E-0004	3.47909791E-0004	3.10334578E-0004	3.05631575E-0004	2.44377982E-0004	3.40429982E-0004	2.61373934E-0004	2.72096420E-0004	2.85131860E-0004	3.45149973E-0004	3.07279438E-0004	3.15885043E-0004	3.67135569E-0004	3.74257315E-0004	4.12259694E-0004	4.08442626E-0004	3.70460665E-0004	4.01046423E-0004	3.95301915E-0004	3.88796506E-0004	4.09027837E-0004	3.57299818E-0004	3.26363000E-0004	2.58898503E-0004	3.45286435E-0004	3.12281247E-0004	2.70821564E-0004	2.99178615E-0004	3.09635324E-0004	3.00865584E-0004	3.22730808E-0004	3.74027672E-0004	3.88479025E-0004	3.81234861E-0004
6.71245949E+0001	2.72898427E-0004	2.80547385E-0004	2.04957383E-0004	2.21855293E-0004	2.41151475E-0004	2.51068630E-0004	2.53851212E-0004	2.73405373E-0004	3.31705449E-0004	3.19134732E-0004	2.48739410E-0004	2.63670605E-0004	2.83835198E-0004	2.90784670E-0004	3.42466541E-0004	3.80477327E-0004	3.37489918E-0004	3.32598372E-0004	3.68193472E-0004	2.98430535E-0004	3.04234371E-0004	3.28584416E-0004	2.64710174E-0004	2.84854196E-0004	2.27817252E-0004	2.29902171E-0004	2.90133285E-0004	3.31604153E-0004	3.13515931E-0004	4.15115277E-0004	3.32050321E-0004	4.12595496E-0004	3.96689056E-0004	3.78069799E-0004	3.44754182E-0004	3.57502109E-0004	3.17183433E-0004	3.41618117E-0004	2.99949754E-0004	3.00074099E-0004	2.99719216E-0004	3.37987696E-0004	3.51383460E-0004	2.91313426E-0004	3.12204473E-0004	3.50749721E-0004	3.31399298E-0004	3.53028940E-0004	3.40072292E-0004
6.81245949E+0001	2.89850007E-0004	2.85357375E-0004	2.54359852E-0004	2.73736553E-0004	2.93244943E-0004	3.05762020E-0004	2.88619460E-0004	3.14074753E-0004	3.43804055E-0004	2.78066237E-0004	2.51955461E-0004	3.10224593E-0004	2.45049535E-0004	3.00383412E-0004	3.23932810E-0004	3.06181052E-0004	2.61029129E-0004	3.21667433E-0004	3.32266616E-0004	2.62324855E-0004	2.35415947E-0004	2.34303875E-0004	2.60827487E-0004	3.05126388E-0004	2.24974272E-0004	2.42914243E-0004	2.81627969E-0004	3.37296179E-0004	3.36140668E-0004	3.37785639E-0004	3.85344516E-0004	3.99298554E-0004	3.82282973E-0004	4.07395567E-0004	3.62808935E-0004	3.16163680E-0004	3.53652004E-0004	2.96565082E-0004	3.06283336E-0004	2.99366305E-0004	2.92234326E-0004	2.90365613E-0004	3.13811978E-0004	3.53368720E-0004	2.98371160E-0004	3.64170256E-0004	3.28912356E-0004	3.36404377E-0004	3.00141616E-0004
6.91245949E+0001	2.43334312E-0004	2.16056933E-0004	2.68898410E-0004	2.56245503E-0004	2.83964074E-0004	2.59132453E-0004	2.45490682E-0004	2.71204056E-0004	3.04044535E-0004	3.04255458E-0004	2.81771977E-0004	3.23214918E-0004	2.48520069E-0004	3.09088788E-0004	2.71096937E-0004	2.48737311E-0004	3.15291032E-0004	3.10600612E-0004	3.80844838E-0004	3.07736259E-0004	2.89226375E-0004	2.47319727E-0004	2.03145288E-0004	2.43124142E-0004	2.13569614E-0004	2.25324052E-0004	2.28003851E-0004	2.82484513E-0004	2.41638546E-0004	3.00496265E-0004	3.12380528E-0004	3.53315552E-0004	3.89293027E-0004	3.70776694E-0004	3.99088722E-0004	3.85132573E-0004	3.85971708E-0004	3.37541756E-0004	3.07037946E-0004	2.90995734E-0004	2.81165769E-0004	3.38902553E-0004	3.05574487E-0004	2.79359438E-0004	3.10361462E-0004	3.00261019E-0004	3.29375221E-0004	3.23384980E-0004	2.75904268E-0004
7.27554949E+0001	1.71689609E-0004	1.76740385E-0004	3.17079213E-0004	2.78830970E-0004	3.38144130E-0004	2.78548826E-0004	3.09073255E-0004	3.03897723E-0004	3.31189316E-0004	3.01965301E-0004	3.23866117E-0004	3.44480689E-0004	3.47398378E-0004	3.53213247E-0004	4.54758597E-0004	3.40802751E-0004	4.13456800E-0004	4.04822505E-0004	3.78352795E-0004	3.51451529E-0004	3.59876774E-0004	3.52854188E-0004	2.98614896E-0004	3.06300127E-0004	3.08028000E-0004	3.25356475E-0004	3.40368119E-0004	3.68340284E-0004	3.71921147E-0004	4.22153156E-0004	4.28423872E-0004	4.70025713E-0004	4.00842939E-0004	4.08247104E-0004	3.58252319E-0004	3.67364108E-0004	3.57073235E-0004	3.37131616E-0004	3.07447863E-0004	2.76007608E-0004	2.78097801E-0004	3.37175872E-0004	3.53611406E-0004	3.00138624E-0004	3.26236411E-0004	3.69687558E-0004	3.26849264E-0004	3.60680681E-0004	3.05777708E-0004
7.65746949E+0001	1.83915931E-0004	2.53130938E-0004	2.42350992E-0004	3.22371561E-0004	3.69730595E-0004	4.13621476E-0004	3.94169153E-0004	3.47098815E-0004	3.22576549E-0004	3.12187374E-0004	2.74041400E-0004	3.07049777E-0004	2.27046015E-0004	3.11254019E-0004	3.30485497E-0004	2.46798446E-0004	3.00690987E-0004	2.90781193E-0004	3.35167647E-0004	2.09052678E-0004	3.13285024E-0004	2.82117405E-0004	3.14083998E-0004	2.06025375E-0004	2.97414980E-0004	2.10761839E-0004	3.31224511E-0004	3.44787541E-0004	3.50370918E-0004	3.30128087E-0004	3.88534051E-0004	3.79773789E-0004	4.15689603E-0004	3.69874616E-0004	3.89806138E-0004	3.49146155E-0004	3.51169650E-0004	3.30111231E-0004	3.16985832E-0004	2.95456316E-0004	3.09377219E-0004	3.33926467E-0004	3.95558328E-0004	2.98521876E-0004	3.10012651E-0004	2.82775405E-0004	3.02638963E-0004	3.04912475E-0004	3.34072350E-0004
8.05919949E+0001	2.52096301E-0004	3.11118683E-0004	3.12462447E-0004	3.67640479E-0004	3.01221019E-0004	2.92943483E-0004	3.37129034E-0004	3.00635241E-0004	3.49972261E-0004	2.84067364E-0004	3.11115193E-0004	3.47444291E-0004	3.55087116E-0004	3.15197977E-0004	3.25862114E-0004	2.36819505E-0004	3.37400849E-0004	3.42185319E-0004	3.55711201E-0004	2.70395655E-0004	2.79872555E-0004	2.72524421E-0004	3.38451421E-0004	3.22160572E-0004	2.79113057E-0004	3.61504678E-0004	3.67889638E-0004	3.37422281E-0004	3.66189668E-0004	4.17259687E-0004	3.61692871E-0004	3.84981560E-0004	3.74318469E-0004	3.22438754E-0004	3.90316931E-0004	3.06384772E-0004	3.33303666E-0004	3.03632610E-0004	2.87297413E-0004	2.42221530E-0004	2.79301271E-0004	2.51417587E-0004	2.81084306E-0004	2.86818036E-0004	2.93352971E-0004	2.41475299E-0004	3.11483593E-0004	3.28656934E-0004	2.93887818E-0004
8.48177949E+0001	2.47676571E-0004	2.35725169E-0004	2.37450394E-0004	2.81962258E-0004	2.61231246E-0004	2.54960738E-0004	2.52036574E-0004	3.13385516E-0004	3.05438966E-0004	3.26526021E-0004	2.98109131E-0004	3.31161096E-0004	3.66012359E-0004	3.43022873E-0004	4.05120629E-0004	3.42483941E-0004	4.52278597E-0004	4.30024011E-0004	4.08927389E-0004	3.36471198E-0004	3.14086828E-0004	3.73309568E-0004	3.26424152E-0004	3.22748991E-0004	2.73941734E-0004	2.91759511E-0004	3.33118995E-0004	3.32931708E-0004	3.30587565E-0004	3.21255607E-0004	3.08959937E-0004	2.98363148E-0004	3.49083223E-0004	3.00490716E-0004	3.24923278E-0004	3.45829148E-0004	2.90310783E-0004	3.47741069E-0004	3.02685568E-0004	2.98486781E-0004	2.38427734E-0004	2.75963301E-0004	2.61097597E-0004	2.62702535E-0004	2.72159579E-0004	2.51152070E-0004	2.76289075E-0004	3.27697036E-0004	2.66948351E-0004
8.92626949E+0001	1.92765323E-0004	2.53917823E-0004	2.14173503E-0004	2.08503028E-0004	1.93373537E-0004	2.55462350E-0004	2.60109599E-0004	3.35944477E-0004	2.68865233E-0004	2.90762587E-0004	2.78922430E-0004	3.27835182E-0004	3.21484549E-0004	2.93443368E-0004	3.47154068E-0004	3.44197205E-0004	3.38662882E-0004	3.25978792E-0004	3.24544572E-0004	2.29822301E-0004	2.31592098E-0004	2.29347873E-0004	2.75070256E-0004	2.89902760E-0004	2.60704133E-0004	2.52451406E-0004	2.81943797E-0004	3.16291678E-0004	2.72372433E-0004	3.36970600E-0004	3.13125809E-0004	3.12238988E-0004	3.69326783E-0004	3.52769414E-0004	3.35486008E-0004	3.49224251E-0004	2.62478471E-0004	3.09531706E-0004	2.42923987E-0004	2.50392980E-0004	2.85943846E-0004	2.13529431E-0004	2.51036649E-0004	2.47414860E-0004	2.62105469E-0004	2.40072252E-0004	2.41173824E-0004	2.11391759E-0004	2.92367202E-0004
9.39380949E+0001	1.97916969E-0004	2.17620794E-0004	2.64966581E-0004	3.20826790E-0004	3.26589706E-0004	3.10645591E-0004	3.13589980E-0004	2.83728917E-0004	2.83848649E-0004	2.80035560E-0004	3.73659021E-0004	3.61743714E-0004	3.97204528E-0004	3.74637469E-0004	3.70574558E-0004	2.91347853E-0004	3.88421922E-0004	3.39531885E-0004	4.47004312E-0004	3.63924826E-0004	2.87162837E-0004	3.97236888E-0004	4.01234022E-0004	3.47988761E-0004	3.41180317E-0004	3.88959128E-0004	3.57959692E-0004	3.63043202E-0004	3.83470219E-0004	3.68293718E-0004	4.46395514E-0004	4.34990966E-0004	4.00697423E-0004	3.64611200E-0004	3.53779491E-0004	3.93507655E-0004	3.40170130E-0004	3.06151556E-0004	3.14536939E-0004	2.64623599E-0004	2.65765553E-0004	2.84978268E-0004	3.04064213E-0004	2.60404263E-0004	2.83967232E-0004	2.53353413E-0004	3.06836588E-0004	3.35886556E-0004	3.12612805E-0004
9.88560949E+0001	2.61195134E-0004	2.79401663E-0004	3.12973273E-0004	2.67066681E-0004	3.24090315E-0004	2.79453578E-0004	2.10466352E-0004	2.89811017E-0004	2.24239478E-0004	2.99514541E-0004	2.77301981E-0004	2.86232248E-0004	4.06146445E-0004	4.10435640E-0004	3.65031984E-0004	3.94905828E-0004	4.11032488E-0004	4.07689199E-0004	4.61706414E-0004	3.38214740E-0004	3.33439964E-0004	3.48903349E-0004	3.58245648E-0004	3.21702257E-0004	2.93521107E-0004	2.60594333E-0004	3.42053415E-0004	3.54239717E-0004	3.62814518E-0004	3.50777780E-0004	3.55936196E-0004	3.20422917E-0004	3.49869922E-0004	3.22559748E-0004	3.69308919E-0004	3.63409640E-0004	3.34756352E-0004	2.93491818E-0004	2.49094207E-0004	2.82408321E-0004	2.28823574E-0004	2.51181993E-0004	2.50994704E-0004	2.99496408E-0004	2.70691283E-0004	2.81586035E-0004	2.57348191E-0004	2.32204325E-0004	3.13507137E-0004
1.04029095E+0002	2.96476459E-0004	3.51740317E-0004	2.70494960E-0004	2.38698128E-0004	2.53118258E-0004	3.15173886E-0004	3.23066724E-0004	2.81953740E-0004	2.86170645E-0004	3.14117514E-0004	3.30931624E-0004	3.40253954E-0004	3.87923940E-0004	3.46919359E-0004	4.47764961E-0004	3.75351976E-0004	3.79336614E-0004	3.80994582E-0004	3.67358339E-0004	3.28158180E-0004	3.06008853E-0004	3.50066565E-0004	3.01870054E-0004	2.16193158E-0004	2.82011911E-0004	2.41584020E-0004	2.37077438E-0004	3.33101065E-0004	2.57346050E-0004	3.56677541E-0004	4.05908461E-0004	3.66305904E-0004	3.49298648E-0004	3.58921840E-0004	2.90556829E-0004	3.81019061E-0004	3.38590941E-0004	2.96911669E-0004	2.59849678E-0004	1.79582229E-0004	2.22011935E-0004	2.26332505E-0004	2.25790826E-0004	1.81188248E-0004	2.00788158E-0004	2.43972551E-0004	1.96920406E-0004	2.76883823E-0004	1.93571987E-0004
1.09470495E+0002	2.44022258E-0004	3.60051429E-0004	2.26346317E-0004	1.90978591E-0004	2.49673868E-0004	3.04855104E-0004	2.50830877E-0004	2.58612373E-0004	3.74756452E-0004	2.55648358E-0004	2.11401706E-0004	3.11441228E-0004	3.00459532E-0004	3.73533386E-0004	3.80799183E-0004	4.08046517E-0004	4.31960419E-0004	4.10733452E-0004	3.52731207E-0004	3.21970013E-0004	3.64838161E-0004	3.01911707E-0004	2.74061262E-0004	2.53074272E-0004	2.40959822E-0004	2.15314409E-0004	2.27181885E-0004	3.03610828E-0004	3.21226268E-0004	2.99768874E-0004	3.66879601E-0004	3.70085065E-0004	3.27610921E-0004	3.01260777E-0004	2.91403050E-0004	3.29305964E-0004	3.20544372E-0004	2.90471634E-0004	2.81227648E-0004	2.85812062E-0004	3.23712548E-0004	2.70996747E-0004	2.85694028E-0004	2.73091644E-0004	2.43512007E-0004	2.53242588E-0004	2.81327245E-0004	2.57725842E-0004	2.40554042E-0004
1.15194095E+0002	2.56615558E-0004	2.01976228E-0004	2.58382370E-0004	2.94862016E-0004	2.78502663E-0004	2.83672359E-0004	3.50290329E-0004	4.46043529E-0004	4.68028173E-0004	3.23774150E-0004	4.31438320E-0004	3.89058530E-0004	4.59189500E-0004	4.33141241E-0004	3.86649871E-0004	4.17090625E-0004	3.97908454E-0004	4.60372816E-0004	4.46582466E-0004	3.45488816E-0004	3.43180655E-0004	3.87582935E-0004	3.89946085E-0004	2.77254792E-0004	2.56594118E-0004	2.48974362E-0004	2.69353824E-0004	2.94121545E-0004	2.73179166E-0004	3.39957988E-0004	3.51735240E-0004	3.74615591E-0004	4.00393696E-0004	3.25358545E-0004	3.90319034E-0004	4.11973915E-0004	3.20147590E-0004	2.81231409E-0004	2.26338285E-0004	2.46640348E-0004	2.70386993E-0004	2.17555350E-0004	2.54400330E-0004	2.51569732E-0004	2.36559568E-0004	2.80436095E-0004	2.37203340E-0004	2.73391739E-0004	2.66250048E-0004
1.21214695E+0002	2.40339906E-0004	1.66322788E-0004	2.06191764E-0004	2.51761539E-0004	2.86036904E-0004	2.70400935E-0004	3.47586208E-0004	3.64917259E-0004	3.28132273E-0004	2.73847927E-0004	3.38217066E-0004	3.07258815E-0004	3.47343077E-0004	4.24635477E-0004	3.78574292E-0004	3.36686901E-0004	3.76117367E-0004	3.43440659E-0004	3.74402863E-0004	3.49744595E-0004	3.33335224E-0004	3.17717425E-0004	3.64739332E-0004	2.81032546E-0004	3.28192468E-0004	3.09593454E-0004	2.96425144E-0004	3.05667359E-0004	3.28147367E-0004	3.59416916E-0004	3.71726819E-0004	4.01838960E-0004	3.73019170E-0004	3.24550736E-0004	3.44822952E-0004	4.21061849E-0004	3.09591491E-0004	2.54771424E-0004	2.70797060E-0004	2.30590962E-0004	2.22958953E-0004	2.74930934E-0004	2.65775403E-0004	2.12678970E-0004	2.19041795E-0004	2.16878205E-0004	2.54707850E-0004	2.21103438E-0004	1.98896103E-0004
1.27547495E+0002	2.33335721E-0004	2.23262076E-0004	1.98191226E-0004	2.97384084E-0004	2.71371047E-0004	2.93391473E-0004	3.22939303E-0004	3.79039738E-0004	3.46309069E-0004	4.12795867E-0004	3.82124336E-0004	4.06281699E-0004	4.14314663E-0004	4.34825259E-0004	4.57998264E-0004	3.91973731E-0004	3.84897915E-0004	3.85097082E-0004	3.23395659E-0004	3.36818619E-0004	3.47534903E-0004	3.29327809E-0004	3.34779150E-0004	3.27443348E-0004	3.21730437E-0004	3.71780146E-0004	3.83568863E-0004	4.06097385E-0004	3.21926230E-0004	3.34627863E-0004	3.54615553E-0004	3.57012180E-0004	3.58456131E-0004	2.34284378E-0004	2.52817620E-0004	3.11107474E-0004	2.88434539E-0004	2.28102500E-0004	1.86655912E-0004	1.91038479E-0004	2.02618537E-0004	1.85210512E-0004	1.80933587E-0004	2.42963031E-0004	1.96017098E-0004	1.95658190E-0004	2.06473594E-0004	2.21185979E-0004	2.41297372E-0004
1.34208695E+0002	3.80208078E-0004	4.26410641E-0004	2.79540631E-0004	4.13413979E-0004	3.21894033E-0004	3.73086467E-0004	2.93943567E-0004	3.25392837E-0004	4.44755254E-0004	3.82604290E-0004	3.57374522E-0004	4.05328713E-0004	4.98496125E-0004	4.81114034E-0004	4.76572863E-0004	4.76828003E-0004	5.60246837E-0004	4.78721710E-0004	4.95266091E-0004	3.84198125E-0004	4.09048490E-0004	4.12142124E-0004	3.96747845E-0004	3.61885259E-0004	3.80938053E-0004	3.12135509E-0004	3.75214396E-0004	3.89180552E-0004	4.38076307E-0004	3.96146073E-0004	3.63243112E-0004	4.39313058E-0004	4.32623639E-0004	3.28626907E-0004	3.85889333E-0004	3.54356957E-0004	3.21326384E-0004	2.88631630E-0004	2.58234744E-0004	3.11501154E-0004	2.63336613E-0004	3.08234226E-0004	3.01984057E-0004	3.22095735E-0004	2.83539635E-0004	3.43480419E-0004	2.85099292E-0004	3.26344535E-0004	3.49086075E-0004
1.41215495E+0002	2.79735435E-0004	3.51538373E-0004	3.40328704E-0004	3.14007770E-0004	3.37155135E-0004	3.50132989E-0004	2.83704080E-0004	3.32884720E-0004	3.86265988E-0004	3.99610439E-0004	3.59282651E-0004	3.83901066E-0004	3.90856535E-0004	4.71415052E-0004	4.46183161E-0004	3.86003128E-0004	3.49817671E-0004	3.18920623E-0004	3.71741437E-0004	3.68807199E-0004	3.77120505E-0004	3.35661720E-0004	3.68137508E-0004	2.99983609E-0004	3.29455857E-0004	3.28462610E-0004	3.09611507E-0004	3.58871274E-0004	3.35599997E-0004	3.26980136E-0004	3.58111573E-0004	3.38648700E-0004	3.44407039E-0004	3.22418076E-0004	3.05004213E-0004	3.37267591E-0004	2.70906328E-0004	2.76941847E-0004	2.64680874E-0004	2.75971707E-0004	2.62894683E-0004	2.37496962E-0004	2.82658486E-0004	2.29932605E-0004	2.66811887E-0004	2.20519651E-0004	2.87264554E-0004	3.20628865E-0004	2.13112342E-0004
1.48585795E+0002	3.91587036E-0004	3.13022030E-0004	3.56897460E-0004	3.98715725E-0004	3.70360199E-0004	3.22314440E-0004	3.37977004E-0004	3.28619110E-0004	3.52848784E-0004	3.82493274E-0004	3.94774573E-0004	4.11974568E-0004	3.63183190E-0004	4.21990779E-0004	4.57579117E-0004	4.23227042E-0004	4.51104470E-0004	4.47004489E-0004	3.96550051E-0004	3.82169211E-0004	2.97125173E-0004	4.02395285E-0004	4.31359510E-0004	4.16476872E-0004	4.46333365E-0004	3.93657170E-0004	4.39367750E-0004	4.87585195E-0004	3.83451157E-0004	3.71789621E-0004	4.12476344E-0004	4.59597570E-0004	3.39324332E-0004	3.48374386E-0004	3.41402250E-0004	3.24744837E-0004	2.87228767E-0004	2.84431659E-0004	2.05687719E-0004	2.25537589E-0004	2.19514035E-0004	2.51212476E-0004	2.26490912E-0004	2.24344544E-0004	2.12546270E-0004	2.25174131E-0004	2.59658975E-0004	3.21255934E-0004	2.62203063E-0004
1.56338295E+0002	3.17143001E-0004	2.60426597E-0004	2.80196295E-0004	2.88832783E-0004	2.60063519E-0004	3.68403878E-0004	2.09972899E-0004	2.92971600E-0004	3.49284718E-0004	2.86423836E-0004	3.84902478E-0004	4.32118943E-0004	3.98492376E-0004	3.90344708E-0004	4.21733626E-0004	3.16725839E-0004	4.40060540E-0004	4.53846618E-0004	4.72988633E-0004	4.06692125E-0004	3.50670041E-0004	3.93616201E-0004	3.66901005E-0004	3.65323886E-0004	3.15535966E-0004	3.46652429E-0004	3.42605520E-0004	3.84072965E-0004	3.51469007E-0004	3.59986999E-0004	3.65277306E-0004	3.57337240E-0004	3.39993753E-0004	3.11618359E-0004	3.29956767E-0004	3.37997778E-0004	2.78086782E-0004	2.74311892E-0004	2.06355817E-0004	2.93950044E-0004	2.56745796E-0004	2.64282193E-0004	2.63599239E-0004	1.89898078E-0004	2.62128707E-0004	2.18120816E-0004	2.74462605E-0004	2.69060899E-0004	2.45387256E-0004
1.64492995E+0002	2.49837202E-0004	2.62629916E-0004	2.89935590E-0004	3.38352380E-0004	3.42680710E-0004	3.06468056E-0004	3.95720091E-0004	3.65797703E-0004	2.78628101E-0004	3.50252184E-0004	3.49333842E-0004	4.25941205E-0004	3.05506219E-0004	3.54511456E-0004	3.68340205E-0004	3.61445838E-0004	3.47897128E-0004	3.55222684E-0004	3.97588566E-0004	3.10601183E-0004	3.50807751E-0004	3.38550006E-0004	3.35225439E-0004	3.31401181E-0004	3.22309715E-0004	2.67104506E-0004	3.99484398E-0004	3.38990329E-0004	3.74105547E-0004	3.41178132E-0004	3.74154762E-0004	3.47376809E-0004	3.24291163E-0004	3.11286006E-0004	3.45430479E-0004	3.38016491E-0004	3.28735941E-0004	2.87171669E-0004	2.54446943E-0004	2.27186698E-0004	2.49248761E-0004	2.09499625E-0004	2.89365614E-0004	2.65750153E-0004	2.69281497E-0004	2.08951573E-0004	2.54870256E-0004	2.33032802E-0004	2.45548094E-0004
1.73070595E+0002	1.10299735E-0004	1.14782858E-0004	2.23316906E-0004	2.20005013E-0004	3.15218239E-0004	3.69157527E-0004	3.07453230E-0004	3.62737098E-0004	3.35630509E-0004	3.06456598E-0004	2.49944165E-0004	3.10648825E-0004	2.85149135E-0004	3.22640373E-0004	3.47866561E-0004	2.64115914E-0004	2.42849315E-0004	3.32117254E-0004	3.34188300E-0004	2.87740473E-0004	2.47058378E-0004	2.82931094E-0004	2.89882823E-0004	3.29595100E-0004	3.35190944E-0004	3.25638724E-0004	3.28834720E-0004	3.17263759E-0004	3.17001963E-0004	3.55611393E-0004	3.14924576E-0004	3.01269434E-0004	2.70708023E-0004	2.98735429E-0004	2.65615422E-0004	2.50018258E-0004	2.88495709E-0004	2.77041663E-0004	2.54299395E-0004	2.55260457E-0004	2.00096779E-0004	2.47621579E-0004	1.91029683E-0004	2.06474138E-0004	1.82194845E-0004	1.99785143E-0004	2.02789165E-0004	2.18037376E-0004	2.30605837E-0004
1.82093195E+0002	2.87767574E-0004	2.42724892E-0004	2.72036733E-0004	2.82016122E-0004	3.22890304E-0004	3.79447341E-0004	2.55306228E-0004	3.11002835E-0004	3.34828116E-0004	3.45278764E-0004	3.62015899E-0004	4.43829519E-0004	4.53541113E-0004	3.80323295E-0004	4.85551398E-0004	3.50195781E-0004	4.04249459E-0004	4.89260515E-0004	4.23019245E-0004	4.14654551E-0004	4.72066854E-0004	3.84405710E-0004	4.25019513E-0004	4.41474669E-0004	3.71016548E-0004	3.40102014E-0004	4.02401545E-0004	3.45229709E-0004	3.50487874E-0004	3.12675873E-0004	3.76607985E-0004	3.45845622E-0004	3.84599290E-0004	3.10859070E-0004	3.14211310E-0004	3.53084890E-0004	2.67676009E-0004	2.65760769E-0004	2.24067687E-0004	2.97786723E-0004	2.18464050E-0004	2.59850548E-0004	2.78996588E-0004	2.32508269E-0004	2.08117109E-0004	2.44143456E-0004	2.82731020E-0004	2.28600022E-0004	2.39144053E-0004
1.91583695E+0002	1.66710505E-0004	2.37903009E-0004	2.07187972E-0004	2.90542168E-0004	2.32272721E-0004	1.96191586E-0004	2.05674311E-0004	3.25397281E-0004	2.61591970E-0004	2.92630527E-0004	3.94639068E-0004	3.53617576E-0004	3.23656058E-0004	3.09428496E-0004	3.41772329E-0004	3.69808485E-0004	2.67240881E-0004	3.55876095E-0004	2.89512615E-0004	3.45327293E-0004	2.73221933E-0004	3.13238470E-0004	2.85075201E-0004	3.20287808E-0004	3.19264464E-0004	3.08934990E-0004	3.26954840E-0004	3.99019366E-0004	3.34317604E-0004	3.48599509E-0004	3.10440702E-0004	2.99216789E-0004	3.39804658E-0004	2.74367167E-0004	2.56812837E-0004	3.09144322E-0004	2.62651398E-0004	1.48992722E-0004	1.78905216E-0004	2.47120370E-0004	2.40446509E-0004	2.10273660E-0004	1.91631227E-0004	1.96574673E-0004	1.82243383E-0004	2.30788173E-0004	2.62146621E-0004	2.14075865E-0004	2.03955879E-0004
2.01566595E+0002	2.17127103E-0004	2.98198140E-0004	2.49547511E-0004	3.01737819E-0004	2.44550296E-0004	2.68789693E-0004	2.24111003E-0004	2.99385753E-0004	2.83515263E-0004	2.82101951E-0004	3.58668639E-0004	3.17187929E-0004	3.82789231E-0004	3.65807367E-0004	3.86783835E-0004	2.96426910E-0004	4.35772214E-0004	5.14052918E-0004	4.50530935E-0004	4.13162930E-0004	3.64771149E-0004	3.79640644E-0004	3.43947493E-0004	3.54895504E-0004	4.08019082E-0004	3.10164871E-0004	3.21224306E-0004	3.89439203E-0004	3.56215754E-0004	3.19593772E-0004	3.17339720E-0004	3.21747082E-0004	3.59322057E-0004	2.93100576E-0004	2.83809740E-0004	3.11412536E-0004	2.89754719E-0004	2.67002023E-0004	2.24989395E-0004	1.96258697E-0004	1.86545806E-0004	2.18423895E-0004	2.21567555E-0004	2.04840260E-0004	2.18106405E-0004	2.15529965E-0004	1.50105764E-0004	2.19069871E-0004	2.20809595E-0004
2.12067195E+0002	3.37923580E-0004	1.64400225E-0004	2.32048559E-0004	2.58947856E-0004	2.63559097E-0004	3.76517595E-0004	2.87379978E-0004	3.31675103E-0004	3.81081036E-0004	3.02425843E-0004	2.85811065E-0004	3.09830585E-0004	3.22606196E-0004	3.38857756E-0004	3.06405734E-0004	3.41086040E-0004	3.48897549E-0004	3.54580527E-0004	3.33382277E-0004	3.51940093E-0004	2.93794728E-0004	3.57258389E-0004	3.27845249E-0004	3.21864408E-0004	3.34629706E-0004	3.77461854E-0004	3.53133691E-0004	3.61687852E-0004	4.36067095E-0004	4.09816410E-0004	3.71863571E-0004	3.96513557E-0004	4.22636861E-0004	3.53837451E-0004	3.64314275E-0004	3.25074698E-0004	2.87638734E-0004	3.00561559E-0004	2.27929952E-0004	2.70493250E-0004	2.68107530E-0004	2.27049811E-0004	1.75432269E-0004	2.72155430E-0004	2.08459022E-0004	1.39239459E-0004	2.17366357E-0004	2.07210985E-0004	2.02749487E-0004
2.23112495E+0002	1.87636411E-0004	2.14035480E-0004	1.87447480E-0004	2.50195729E-0004	2.68642647E-0004	2.65504131E-0004	2.93460658E-0004	3.57463300E-0004	3.37543160E-0004	3.26962133E-0004	3.32091946E-0004	3.50087182E-0004	3.41838583E-0004	4.08622688E-0004	3.65198387E-0004	3.26404789E-0004	4.41418980E-0004	4.12458811E-0004	3.63544917E-0004	2.98814859E-0004	3.66928209E-0004	3.39475176E-0004	2.92561488E-0004	3.41679081E-0004	2.61382385E-0004	2.19568265E-0004	2.79783978E-0004	2.80596972E-0004	3.38639554E-0004	3.29965394E-0004	2.91239615E-0004	3.55145568E-0004	3.01304325E-0004	2.68221279E-0004	3.47268462E-0004	3.12725217E-0004	3.17614732E-0004	2.72521999E-0004	1.91765381E-0004	2.49999557E-0004	2.31497309E-0004	2.27770550E-0004	1.92646329E-0004	2.22634406E-0004	2.29206143E-0004	1.52167639E-0004	2.67096922E-0004	2.29648908E-0004	2.25995884E-0004
2.34730695E+0002	2.01432695E-0004	2.01688285E-0004	2.75863410E-0004	3.25548624E-0004	2.89073049E-0004	3.35906387E-0004	3.52530245E-0004	4.03657998E-0004	3.80085387E-0004	3.32042538E-0004	3.48839672E-0004	4.34377734E-0004	4.12355704E-0004	4.14790958E-0004	3.77969544E-0004	3.82711890E-0004	4.79922447E-0004	4.40109210E-0004	4.49668322E-0004	4.35183128E-0004	4.51995140E-0004	4.46545874E-0004	3.76186152E-0004	3.41648493E-0004	4.07823296E-0004	3.72041836E-0004	3.47464557E-0004	3.58249206E-0004	3.84568641E-0004	3.70261942E-0004	3.84913176E-0004	3.94348958E-0004	3.56430458E-0004	3.50841091E-0004	2.98245877E-0004	3.64172333E-0004	2.64064990E-0004	3.06181903E-0004	2.73765543E-0004	2.82811639E-0004	2.12257115E-0004	2.17856949E-0004	2.90669997E-0004	2.39063762E-0004	2.50294720E-0004	2.51241085E-0004	2.63794860E-0004	2.48352032E-0004	2.20586556E-0004
2.46951595E+0002	3.16387574E-0004	2.97027113E-0004	2.43749729E-0004	2.74311799E-0004	2.90100995E-0004	2.74704789E-0004	3.37253254E-0004	3.39074547E-0004	3.48283146E-0004	3.77804383E-0004	4.31229188E-0004	4.64835258E-0004	4.31954549E-0004	4.52904752E-0004	4.91857215E-0004	4.02490104E-0004	4.58832901E-0004	4.09375124E-0004	4.50531225E-0004	4.14824159E-0004	4.38972007E-0004	4.68138309E-0004	4.55587014E-0004	3.80459134E-0004	3.30281722E-0004	4.03338867E-0004	3.57217827E-0004	4.04623773E-0004	3.31859432E-0004	3.88229751E-0004	3.71565513E-0004	4.25553761E-0004	3.91583874E-0004	3.76863102E-0004	4.14437212E-0004	3.58424443E-0004	3.38456960E-0004	3.27031528E-0004	3.01076473E-0004	2.58832018E-0004	2.77565837E-0004	1.94800005E-0004	2.37585976E-0004	1.94124289E-0004	2.45214479E-0004	2.43545358E-0004	2.26461881E-0004	2.66607582E-0004	2.10742627E-0004
2.59806395E+0002	2.40471082E-0004	1.66506894E-0004	2.22239993E-0004	2.39633516E-0004	2.42946234E-0004	2.76673388E-0004	3.28747247E-0004	3.45579054E-0004	3.49436669E-0004	3.71195730E-0004	4.23316547E-0004	3.86425382E-0004	4.24924517E-0004	4.01896461E-0004	4.48168663E-0004	3.97804988E-0004	4.80694519E-0004	4.02806125E-0004	4.68157487E-0004	4.18435712E-0004	4.12085489E-0004	4.47551490E-0004	3.96745295E-0004	4.44343268E-0004	3.53267012E-0004	4.03037965E-0004	3.43285072E-0004	3.78584246E-0004	3.60502180E-0004	4.25009342E-0004	3.93449501E-0004	3.61439415E-0004	3.57363270E-0004	3.54195828E-0004	3.21792262E-0004	2.98634293E-0004	3.06947253E-0004	2.89501851E-0004	2.69054017E-0004	2.26066684E-0004	2.28729398E-0004	2.60107436E-0004	2.22789198E-0004	1.96300341E-0004	2.28152211E-0004	2.42403731E-0004	2.12992339E-0004	2.32954551E-0004	2.24402609E-0004
2.73327895E+0002	3.43055317E-0004	3.21034350E-0004	3.83725025E-0004	2.94334105E-0004	2.37605997E-0004	2.42100187E-0004	3.91675319E-0004	3.99492244E-0004	3.63543978E-0004	4.39143174E-0004	4.41627679E-0004	3.78182332E-0004	3.68247924E-0004	3.75673890E-0004	3.95264371E-0004	3.57670016E-0004	3.73638484E-0004	4.53674624E-0004	4.53248850E-0004	3.64305020E-0004	4.22935671E-0004	4.40357535E-0004	4.97113813E-0004	3.88614300E-0004	4.14578979E-0004	3.36455763E-0004	3.45516487E-0004	3.25067200E-0004	3.53568735E-0004	3.35538038E-0004	3.87881282E-0004	3.52490774E-0004	3.98934248E-0004	3.00830182E-0004	3.10809098E-0004	3.59580952E-0004	2.61434732E-0004	3.03851320E-0004	2.64038174E-0004	2.36972313E-0004	2.01817114E-0004	2.47229267E-0004	2.49105562E-0004	2.54397402E-0004	2.41753449E-0004	2.03828753E-0004	2.53167294E-0004	2.39623815E-0004	2.19097641E-0004
2.87550795E+0002	2.67618301E-0004	2.58110380E-0004	2.24462297E-0004	2.72565118E-0004	2.93699120E-0004	3.42943172E-0004	3.40261257E-0004	3.92775482E-0004	3.34262639E-0004	4.00099054E-0004	4.28196358E-0004	3.67938783E-0004	3.24562507E-0004	3.43419613E-0004	3.10632265E-0004	2.62639123E-0004	3.58843348E-0004	3.36167609E-0004	4.17859125E-0004	3.22996253E-0004	3.65902443E-0004	3.81425516E-0004	3.33134484E-0004	3.06741237E-0004	3.59495715E-0004	3.72980372E-0004	3.05679196E-0004	3.67084048E-0004	3.75549851E-0004	3.79470202E-0004	3.87905077E-0004	3.13520706E-0004	3.22420788E-0004	3.10591490E-0004	3.47064088E-0004	2.50434960E-0004	2.49593890E-0004	2.25662149E-0004	1.97113084E-0004	2.18457449E-0004	2.36729272E-0004	2.07880788E-0004	1.96601676E-0004	1.75895109E-0004	2.19930396E-0004	2.01183208E-0004	1.69087089E-0004	2.40505368E-0004	1.89134997E-0004
3.02511395E+0002	2.41764793E-0004	2.38889374E-0004	3.29223972E-0004	2.81415094E-0004	3.07604178E-0004	3.12963176E-0004	3.11760369E-0004	2.99012994E-0004	4.12849985E-0004	3.50170808E-0004	3.25183753E-0004	3.67234303E-0004	3.64582520E-0004	3.71821147E-0004	3.50456220E-0004	3.45726244E-0004	4.11650209E-0004	3.49808820E-0004	4.27403304E-0004	3.41146115E-0004	2.98852210E-0004	3.65101178E-0004	3.54456239E-0004	3.51131108E-0004	2.76641434E-0004	3.02999901E-0004	3.22666702E-0004	3.03904136E-0004	3.07526531E-0004	3.47636760E-0004	3.16261734E-0004	3.27716774E-0004	2.35328785E-0004	3.15424298E-0004	2.45591074E-0004	3.02178460E-0004	2.87836031E-0004	2.96741863E-0004	1.89934510E-0004	2.40440234E-0004	2.00708110E-0004	2.13998204E-0004	2.19298892E-0004	1.50062418E-0004	2.20845403E-0004	1.87340393E-0004	1.82645456E-0004	1.66007925E-0004	2.36198894E-0004
3.18248095E+0002	2.27974991E-0004	2.63847937E-0004	3.07158209E-0004	2.10892236E-0004	3.30960969E-0004	2.32504355E-0004	2.34480264E-0004	3.39387385E-0004	3.47886665E-0004	3.68248597E-0004	3.60339374E-0004	3.14171125E-0004	3.72295872E-0004	3.62748847E-0004	4.29208065E-0004	3.39435678E-0004	4.20678609E-0004	4.92541716E-0004	4.35445535E-0004	4.11023208E-0004	3.47784110E-0004	3.89453171E-0004	4.06660280E-0004	3.14877099E-0004	3.38188918E-0004	3.34435169E-0004	3.62646591E-0004	3.73569707E-0004	3.67872031E-0004	3.78004866E-0004	3.89506070E-0004	3.65212247E-0004	3.48994563E-0004	3.16762410E-0004	3.25509667E-0004	3.27309815E-0004	3.40489551E-0004	3.15841410E-0004	2.23177358E-0004	2.37226145E-0004	2.59469882E-0004	1.94511583E-0004	2.33849666E-0004	2.18639316E-0004	2.20274167E-0004	1.64568168E-0004	2.16971152E-0004	2.88155896E-0004	2.46318056E-0004
3.34800995E+0002	2.63161914E-0004	2.32184682E-0004	2.76418449E-0004	2.85284125E-0004	2.94889464E-0004	3.45554363E-0004	3.12802741E-0004	2.95017298E-0004	3.98969079E-0004	3.29402090E-0004	3.26599080E-0004	3.13381644E-0004	3.44288797E-0004	3.70665910E-0004	4.07785281E-0004	3.66554311E-0004	4.25836582E-0004	3.93864412E-0004	3.97998788E-0004	3.39518226E-0004	3.41573786E-0004	3.16994310E-0004	3.69786585E-0004	3.31329788E-0004	3.34624753E-0004	3.46592150E-0004	3.22432607E-0004	2.82869255E-0004	3.04757507E-0004	2.62044864E-0004	2.98934948E-0004	2.83456483E-0004	3.12633458E-0004	2.34525212E-0004	2.56644590E-0004	2.31803021E-0004	2.75819204E-0004	2.43271725E-0004	2.43816760E-0004	2.09365863E-0004	1.85735449E-0004	1.70642873E-0004	1.41106619E-0004	1.94792419E-0004	1.92033225E-0004	1.80189787E-0004	2.27870074E-0004	2.54948989E-0004	1.93445133E-0004
3.52212495E+0002	2.69610529E-0004	2.41737188E-0004	2.02953203E-0004	2.90754824E-0004	3.09744030E-0004	2.69955049E-0004	3.12982861E-0004	2.96812379E-0004	3.22631589E-0004	2.88039553E-0004	3.23269061E-0004	3.95918273E-0004	3.35250374E-0004	4.12829303E-0004	3.87855939E-0004	4.11059410E-0004	3.54367151E-0004	4.19641473E-0004	3.93398345E-0004	3.96850047E-0004	3.31264162E-0004	3.98587966E-0004	3.74507395E-0004	2.77956312E-0004	3.41575486E-0004	3.17798787E-0004	2.54598502E-0004	2.67126405E-0004	2.76536210E-0004	2.88343532E-0004	3.33411585E-0004	3.09059172E-0004	2.57444462E-0004	2.68917413E-0004	2.91737529E-0004	2.91019485E-0004	2.32777374E-0004	2.34771833E-0004	2.64275941E-0004	2.01180947E-0004	2.12938439E-0004	1.79023450E-0004	2.39997218E-0004	1.85641973E-0004	1.90853349E-0004	1.88558893E-0004	1.98816453E-0004	1.88992421E-0004	2.35599810E-0004
3.70527095E+0002	2.66704158E-0004	2.10994339E-0004	2.68895337E-0004	2.56454054E-0004	2.69390853E-0004	3.36411454E-0004	2.96770168E-0004	3.46822080E-0004	3.51570751E-0004	2.98057665E-0004	2.38237143E-0004	3.55920325E-0004	4.14233000E-0004	3.66867065E-0004	3.73636932E-0004	3.45052468E-0004	3.60707026E-0004	3.59940378E-0004	3.80042042E-0004	3.46244440E-0004	3.53341856E-0004	3.12180924E-0004	3.25388266E-0004	2.79481163E-0004	2.47843118E-0004	2.95090712E-0004	2.80746912E-0004	3.04768422E-0004	2.79074040E-0004	3.15428296E-0004	3.66683340E-0004	3.44436009E-0004	3.61232324E-0004	2.89197558E-0004	3.03842126E-0004	3.22457809E-0004	2.53567714E-0004	2.50241721E-0004	3.06091079E-0004	2.20756505E-0004	1.98380328E-0004	2.22516092E-0004	1.82317717E-0004	1.72102865E-0004	2.06231984E-0004	1.79492331E-0004	2.14903075E-0004	1.99723217E-0004	2.28037747E-0004
3.89791695E+0002	1.62639482E-0004	1.80291290E-0004	2.51176418E-0004	2.62248868E-0004	1.87375605E-0004	2.51800833E-0004	3.10869010E-0004	3.57344973E-0004	2.97084145E-0004	2.76085525E-0004	2.99298647E-0004	3.82757126E-0004	2.98296602E-0004	3.61889527E-0004	3.54441761E-0004	2.75278667E-0004	4.02294628E-0004	4.26445858E-0004	2.97008977E-0004	2.98304185E-0004	2.98782672E-0004	3.26663549E-0004	2.29278924E-0004	2.25311185E-0004	2.14592453E-0004	2.36791075E-0004	3.14148830E-0004	2.75287048E-0004	2.11132546E-0004	2.43759674E-0004	3.07395985E-0004	2.71047035E-0004	2.71260088E-0004	2.66924890E-0004	2.98495886E-0004	2.73868684E-0004	2.54866508E-0004	2.39921935E-0004	2.22225914E-0004	1.88813709E-0004	1.92645293E-0004	2.21601753E-0004	1.90240833E-0004	2.19519167E-0004	1.37374040E-0004	2.30241520E-0004	1.67059462E-0004	1.48583933E-0004	2.31172499E-0004
4.10055595E+0002	2.98471793E-0004	1.70388920E-0004	2.79281671E-0004	2.36230878E-0004	1.79973522E-0004	2.90644986E-0004	3.13065626E-0004	2.60581348E-0004	3.39670654E-0004	3.43558475E-0004	3.01730754E-0004	3.72919056E-0004	4.50595662E-0004	4.24555394E-0004	4.96421065E-0004	4.36957331E-0004	4.50886968E-0004	4.31644147E-0004	4.71312867E-0004	3.86603652E-0004	3.72917225E-0004	4.06194951E-0004	4.17906815E-0004	3.87731988E-0004	3.48294244E-0004	3.59343920E-0004	3.79388159E-0004	3.42533002E-0004	3.52458064E-0004	3.21349120E-0004	3.58767950E-0004	3.89998861E-0004	3.16091588E-0004	3.35779063E-0004	3.07307783E-0004	3.58226805E-0004	2.97209875E-0004	2.82591766E-0004	2.68452784E-0004	2.51282698E-0004	2.74420256E-0004	2.36912775E-0004	2.66573517E-0004	2.20409992E-0004	2.06935131E-0004	2.56914633E-0004	2.62370848E-0004	2.96869764E-0004	2.23408364E-0004
4.31370495E+0002	2.41115520E-0004	2.35811516E-0004	2.50732128E-0004	2.28949655E-0004	2.62660184E-0004	2.80121056E-0004	2.46774578E-0004	2.96625933E-0004	2.28767690E-0004	3.01302492E-0004	3.14729768E-0004	2.78881459E-0004	3.11600400E-0004	4.07635475E-0004	4.05647775E-0004	2.89634876E-0004	4.03619742E-0004	3.90940219E-0004	4.66223125E-0004	3.40109899E-0004	3.86423834E-0004	3.44185793E-0004	3.95401380E-0004	3.65024301E-0004	3.74269951E-0004	3.37749908E-0004	3.50901313E-0004	3.87744247E-0004	3.74304784E-0004	4.23063683E-0004	4.09189497E-0004	3.90765931E-0004	3.54819316E-0004	3.35715582E-0004	3.41188516E-0004	3.19436963E-0004	2.70577340E-0004	2.82921679E-0004	2.31630293E-0004	2.23983638E-0004	2.06158726E-0004	2.40337377E-0004	2.19046657E-0004	2.12719620E-0004	1.82759753E-0004	2.24024278E-0004	2.39409874E-0004	2.13389994E-0004	2.14036321E-0004
4.53791095E+0002	2.05241564E-0004	2.73631019E-0004	2.55483935E-0004	2.50285995E-0004	2.58776901E-0004	3.38583824E-0004	3.29607791E-0004	3.91810724E-0004	2.46316543E-0004	2.73257392E-0004	3.66394229E-0004	3.57972963E-0004	3.02791236E-0004	3.77623291E-0004	3.49528889E-0004	3.51473118E-0004	3.95209642E-0004	3.52981775E-0004	3.85849543E-0004	3.68440942E-0004	4.44223654E-0004	3.59139760E-0004	3.84061530E-0004	3.18392099E-0004	3.92684824E-0004	3.68787442E-0004	2.71612337E-0004	2.69846912E-0004	2.57678663E-0004	3.64869928E-0004	2.98869867E-0004	3.60338177E-0004	3.75907152E-0004	3.27547746E-0004	2.91115518E-0004	2.54754698E-0004	2.42037523E-0004	2.59071700E-0004	2.40397571E-0004	2.10338107E-0004	1.88634215E-0004	2.40106087E-0004	2.55719728E-0004	2.32959989E-0004	2.16685488E-0004	2.43686503E-0004	2.66700998E-0004	2.05496421E-0004	1.66116591E-0004
4.77374595E+0002	3.09199240E-0004	2.83728828E-0004	2.14294873E-0004	3.43808270E-0004	3.55338692E-0004	3.22415459E-0004	3.95512381E-0004	3.74225607E-0004	3.31286961E-0004	3.21356784E-0004	3.42790828E-0004	3.45013623E-0004	3.72495266E-0004	4.39771261E-0004	4.06952719E-0004	3.29613581E-0004	3.82053257E-0004	3.67689082E-0004	4.24968685E-0004	3.99853702E-0004	3.67622953E-0004	3.59117913E-0004	3.29732106E-0004	3.08748308E-0004	3.63407350E-0004	2.34510682E-0004	3.45723778E-0004	3.75237063E-0004	3.68353337E-0004	3.16299985E-0004	3.52803144E-0004	3.59398987E-0004	3.65047618E-0004	3.34505193E-0004	3.12855382E-0004	3.37467781E-0004	2.63619530E-0004	2.40121842E-0004	2.13328069E-0004	1.88029900E-0004	2.14553540E-0004	2.09410511E-0004	1.71035303E-0004	2.09305366E-0004	1.51161020E-0004	2.19345765E-0004	1.79530335E-0004	2.36384658E-0004	2.18095789E-0004
5.02181395E+0002	2.69594166E-0004	2.95114776E-0004	2.34730877E-0004	3.03640389E-0004	3.43534464E-0004	2.92461928E-0004	2.96355506E-0004	2.93199221E-0004	2.49461648E-0004	3.09412360E-0004	3.55426184E-0004	3.32585432E-0004	4.09758736E-0004	3.03696812E-0004	3.71920386E-0004	3.86296963E-0004	3.07325096E-0004	3.99974791E-0004	4.14257618E-0004	3.97152445E-0004	3.36779985E-0004	3.76269208E-0004	3.51003511E-0004	3.11848334E-0004	3.01280762E-0004	2.86575308E-0004	3.01506216E-0004	3.31239695E-0004	2.72151999E-0004	3.24389831E-0004	2.74849853E-0004	3.46733802E-0004	3.40360610E-0004	3.25977057E-0004	3.13068629E-0004	3.40624382E-0004	2.65776346E-0004	2.63671751E-0004	2.46357783E-0004	2.58718407E-0004	2.10317493E-0004	2.27217577E-0004	2.23477547E-0004	1.82044758E-0004	2.34970571E-0004	1.93573237E-0004	1.63491791E-0004	2.42054620E-0004	2.30515737E-0004
5.28274895E+0002	2.99964226E-0004	2.01789743E-0004	2.16205048E-0004	1.16182904E-0004	2.74498189E-0004	2.91843594E-0004	2.10889966E-0004	3.29473324E-0004	3.01450589E-0004	3.04934887E-0004	3.08966723E-0004	3.50458233E-0004	2.85478710E-0004	3.36663719E-0004	3.85233935E-0004	3.46053037E-0004	3.07684538E-0004	3.37500062E-0004	3.47382801E-0004	3.29277872E-0004	3.22982576E-0004	3.05311742E-0004	2.64141213E-0004	3.09099434E-0004	3.28674688E-0004	3.09037693E-0004	3.13646231E-0004	2.88086667E-0004	3.07624541E-0004	2.91673075E-0004	3.02000536E-0004	2.13474531E-0004	3.01591765E-0004	2.26605425E-0004	2.49590520E-0004	2.96434792E-0004	2.52771157E-0004	2.59351741E-0004	1.53927308E-0004	2.34465567E-0004	1.88574053E-0004	2.51651222E-0004	2.20736768E-0004	1.86324737E-0004	1.93327186E-0004	2.20312337E-0004	2.26607290E-0004	2.13739285E-0004	2.12068044E-0004
5.55721795E+0002	1.88148839E-0004	2.27139717E-0004	2.35658643E-0004	3.06496040E-0004	2.60842298E-0004	3.10604003E-0004	3.01496238E-0004	3.31438600E-0004	3.49383796E-0004	2.42258729E-0004	3.83682732E-0004	2.83164148E-0004	3.02654587E-0004	3.66961856E-0004	3.75974248E-0004	3.92155443E-0004	3.60744173E-0004	3.58807410E-0004	3.24856134E-0004	3.27926956E-0004	3.11007839E-0004	3.59536670E-0004	3.41042058E-0004	3.27625206E-0004	3.00451200E-0004	2.95896858E-0004	2.97115358E-0004	3.16780681E-0004	3.11634354E-0004	3.43807758E-0004	3.26530221E-0004	3.30393423E-0004	3.13349041E-0004	3.04388290E-0004	2.91839730E-0004	3.24019647E-0004	2.81168550E-0004	2.51311630E-0004	2.54384554E-0004	2.37895465E-0004	2.07158898E-0004	2.11687207E-0004	2.51902028E-0004	1.90775486E-0004	1.17824728E-0004	2.12493025E-0004	2.19407893E-0004	2.25370982E-0004	1.93411420E-0004
5.84592495E+0002	2.50301932E-0004	3.55321495E-0004	2.66583708E-0004	2.63480009E-0004	3.67519478E-0004	2.57624414E-0004	3.11855893E-0004	3.26071245E-0004	3.57009646E-0004	3.44712511E-0004	2.29714288E-0004	3.32551480E-0004	3.72742272E-0004	3.01842373E-0004	3.17393122E-0004	3.30120369E-0004	4.22899825E-0004	3.66248004E-0004	3.31229067E-0004	2.56306069E-0004	2.76246487E-0004	2.69355532E-0004	3.12653485E-0004	3.23664005E-0004	3.27489517E-0004	2.65111926E-0004	3.34662073E-0004	3.00956723E-0004	3.11695742E-0004	3.17798141E-0004	3.21945223E-0004	2.84840102E-0004	2.77111892E-0004	2.39951673E-0004	2.89011342E-0004	2.42463718E-0004	2.67011093E-0004	2.03161736E-0004	1.40809948E-0004	2.23559988E-0004	1.48937929E-0004	1.93165288E-0004	1.79021508E-0004	1.71371386E-0004	1.90993660E-0004	2.32475677E-0004	2.12151625E-0004	2.15382553E-0004	1.68155417E-0004
6.14960595E+0002	3.43170779E-0004	2.35908960E-0004	2.46139063E-0004	3.22101252E-0004	2.83416459E-0004	2.97153555E-0004	2.90494292E-0004	2.70159439E-0004	3.07318273E-0004	2.33106176E-0004	2.88647061E-0004	3.30399458E-0004	3.10515654E-0004	3.62405926E-0004	2.57019727E-0004	3.12513385E-0004	3.26136065E-0004	3.32446640E-0004	3.77252538E-0004	2.69401234E-0004	3.03454206E-0004	3.31694723E-0004	3.13136430E-0004	3.05265973E-0004	2.66122507E-0004	3.02335513E-0004	2.48183170E-0004	2.68055042E-0004	2.98820286E-0004	2.90627205E-0004	2.71557769E-0004	3.13737083E-0004	2.68699535E-0004	2.66035860E-0004	2.76799019E-0004	2.33931143E-0004	2.24938449E-0004	1.92521833E-0004	1.88180253E-0004	1.79614924E-0004	1.74460648E-0004	1.71892181E-0004	1.86496562E-0004	1.61260372E-0004	2.33703742E-0004	1.51640400E-0004	2.32617305E-0004	1.89636386E-0004	2.01651510E-0004
6.46903995E+0002	1.80613306E-0004	1.79839389E-0004	2.26701060E-0004	2.76937427E-0004	2.44594461E-0004	2.54666439E-0004	2.40796263E-0004	3.20162279E-0004	2.79262767E-0004	3.04016249E-0004	3.42891038E-0004	2.71537869E-0004	4.05052860E-0004	3.71502969E-0004	3.69533057E-0004	3.47938851E-0004	3.12093384E-0004	2.98901948E-0004	3.26607470E-0004	3.59834174E-0004	3.19889977E-0004	3.65125614E-0004	3.06150998E-0004	3.26376877E-0004	3.11739003E-0004	2.96742985E-0004	2.72366485E-0004	2.98419586E-0004	2.76332910E-0004	3.02297328E-0004	2.92364863E-0004	3.18399498E-0004	2.99426087E-0004	2.80809524E-0004	2.71413091E-0004	2.86668862E-0004	2.15729426E-0004	2.19331800E-0004	1.61870495E-0004	1.82363459E-0004	2.18068051E-0004	1.86452901E-0004	1.74263511E-0004	1.70368888E-0004	1.90618788E-0004	2.08861700E-0004	2.38158567E-0004	2.22949800E-0004	2.04541051E-0004
6.80504195E+0002	2.35520982E-0004	2.50958294E-0004	2.80323615E-0004	2.32956849E-0004	2.39307988E-0004	2.62972765E-0004	2.62126044E-0004	2.55246262E-0004	3.14869561E-0004	3.08061832E-0004	3.72127201E-0004	4.28484150E-0004	4.02592680E-0004	4.50986724E-0004	4.03988692E-0004	4.46115988E-0004	4.03116284E-0004	3.91347655E-0004	4.38821748E-0004	4.04545427E-0004	4.17211110E-0004	3.77122207E-0004	3.78946549E-0004	3.78419258E-0004	3.04033404E-0004	3.22826148E-0004	3.02393808E-0004	3.26490603E-0004	2.64594086E-0004	3.08719952E-0004	3.44050365E-0004	3.03170802E-0004	3.04071729E-0004	2.71694578E-0004	3.27526476E-0004	2.38130639E-0004	2.70343694E-0004	2.33861833E-0004	1.75856811E-0004	2.02908358E-0004	1.90848266E-0004	1.92057554E-0004	2.26760913E-0004	2.14520855E-0004	1.85445693E-0004	2.15191154E-0004	2.20110081E-0004	1.79899982E-0004	2.19339214E-0004
7.15847295E+0002	2.08982484E-0004	2.83401370E-0004	1.90652943E-0004	2.70954498E-0004	3.24962570E-0004	3.48326465E-0004	2.93810549E-0004	2.98648947E-0004	2.76816324E-0004	3.19660526E-0004	3.08699705E-0004	3.26910980E-0004	3.12057185E-0004	2.88323873E-0004	3.20694156E-0004	3.73986172E-0004	3.95423605E-0004	3.33575530E-0004	3.29875329E-0004	3.52625546E-0004	3.96565297E-0004	3.43624860E-0004	3.92634797E-0004	3.79741088E-0004	2.98274539E-0004	3.04521069E-0004	3.17780275E-0004	3.41537888E-0004	3.07517308E-0004	3.31527536E-0004	3.83326832E-0004	2.73490991E-0004	3.42680480E-0004	3.55164603E-0004	2.60257112E-0004	2.79227017E-0004	2.94711393E-0004	2.63821651E-0004	2.17572644E-0004	2.78563866E-0004	2.35587248E-0004	2.69491289E-0004	1.99128801E-0004	1.79733462E-0004	1.45580375E-0004	1.87182929E-0004	1.66053202E-0004	1.99920858E-0004	1.36201550E-0004
7.53023595E+0002	2.08577082E-0004	2.89211432E-0004	2.91896123E-0004	2.44603443E-0004	3.03853870E-0004	3.23104617E-0004	3.35431378E-0004	3.26929962E-0004	2.58766005E-0004	3.45367519E-0004	3.08211955E-0004	3.15277174E-0004	3.44595481E-0004	3.34555519E-0004	3.46548906E-0004	3.45268189E-0004	3.13141184E-0004	2.93308087E-0004	2.81368764E-0004	3.81769496E-0004	3.15628923E-0004	3.31308010E-0004	2.94550301E-0004	3.06457875E-0004	3.17650894E-0004	3.48949295E-0004	2.88234735E-0004	3.14273354E-0004	2.80056007E-0004	3.60498049E-0004	2.81764104E-0004	3.17015704E-0004	3.20383600E-0004	2.10818007E-0004	2.66044843E-0004	2.49909665E-0004	2.02397477E-0004	2.11551826E-0004	1.97704463E-0004	2.33603476E-0004	1.58068143E-0004	2.27089558E-0004	1.77442720E-0004	1.45290618E-0004	1.68330611E-0004	1.88893927E-0004	1.75763955E-0004	2.06582110E-0004	1.79917215E-0004
7.92128295E+0002	2.17135802E-0004	2.87644331E-0004	2.87189706E-0004	2.92120920E-0004	3.51879264E-0004	2.77931467E-0004	3.15664938E-0004	3.65937169E-0004	4.02930824E-0004	2.96961678E-0004	3.47433484E-0004	3.45455269E-0004	3.52056707E-0004	2.36813063E-0004	3.39823906E-0004	3.05496045E-0004	4.00358213E-0004	3.50142460E-0004	3.54633036E-0004	3.80218925E-0004	2.87314798E-0004	2.88726318E-0004	3.57625322E-0004	2.73725872E-0004	2.31294955E-0004	3.21860678E-0004	3.49335669E-0004	3.07571920E-0004	3.25521472E-0004	2.89682750E-0004	2.55606330E-0004	2.99480615E-0004	3.41554242E-0004	2.83741477E-0004	2.91352418E-0004	3.07541824E-0004	2.15144374E-0004	2.41271805E-0004	1.85422591E-0004	1.85396759E-0004	2.07438859E-0004	2.04936952E-0004	1.09138345E-0004	1.81489383E-0004	1.42154838E-0004	1.53388376E-0004	1.92048074E-0004	1.52613642E-0004	1.53113322E-0004
8.33261295E+0002	2.86195862E-0004	2.80848696E-0004	2.87591081E-0004	2.77410090E-0004	3.13768430E-0004	3.09856597E-0004	2.80802218E-0004	2.87523486E-0004	2.76387162E-0004	2.48041679E-0004	2.63839871E-0004	2.64206150E-0004	2.82969331E-0004	3.97141368E-0004	4.19978985E-0004	3.93502927E-0004	4.05478588E-0004	4.23667161E-0004	3.82076525E-0004	3.68701270E-0004	4.11360702E-0004	3.32341436E-0004	3.57361159E-0004	3.69724177E-0004	3.30239789E-0004	3.56987381E-0004	3.62472168E-0004	3.44474751E-0004	3.41165229E-0004	3.31700478E-0004	3.63782861E-0004	3.23875983E-0004	3.79407937E-0004	3.45164340E-0004	3.17682605E-0004	2.39214253E-0004	2.76974700E-0004	2.61531726E-0004	2.12964526E-0004	1.93554251E-0004	2.26516313E-0004	2.42693946E-0004	1.78519356E-0004	1.39849467E-0004	1.78333291E-0004	2.05703189E-0004	1.81735998E-0004	2.42889856E-0004	1.97387861E-0004
8.76527895E+0002	2.40747222E-0004	3.13996741E-0004	2.76197657E-0004	2.46340477E-0004	2.88437145E-0004	2.33613353E-0004	2.36107645E-0004	2.48163625E-0004	2.17884952E-0004	2.58743009E-0004	3.19018429E-0004	3.44624332E-0004	3.45613680E-0004	3.91530813E-0004	3.85904495E-0004	3.59526474E-0004	3.78179370E-0004	3.62090636E-0004	3.59502588E-0004	3.36514119E-0004	3.40540799E-0004	3.96606589E-0004	3.73356095E-0004	2.66553708E-0004	2.76188262E-0004	2.52772088E-0004	3.23116290E-0004	3.02814302E-0004	3.33570172E-0004	3.49354562E-0004	3.10661323E-0004	3.23847131E-0004	3.08018924E-0004	3.06705695E-0004	2.56314790E-0004	3.26612688E-0004	2.26506651E-0004	2.40941764E-0004	1.99695357E-0004	1.68873740E-0004	2.06192866E-0004	1.83408275E-0004	2.08708718E-0004	2.24832562E-0004	1.91222689E-0004	2.00897086E-0004	1.75893302E-0004	1.75941638E-0004	1.57536592E-0004
9.22038695E+0002	1.73668282E-0004	2.01589565E-0004	2.27310386E-0004	2.05036293E-0004	3.24054272E-0004	3.19043370E-0004	3.43283619E-0004	3.49432462E-0004	3.18284940E-0004	3.16387926E-0004	3.06258321E-0004	2.37604155E-0004	3.13011680E-0004	2.91264405E-0004	3.37139503E-0004	2.72520705E-0004	3.30209941E-0004	3.54701133E-0004	2.84297571E-0004	2.95292734E-0004	2.57997343E-0004	3.89721377E-0004	2.95506217E-0004	2.75926948E-0004	2.62201858E-0004	3.00754595E-0004	3.09204858E-0004	3.49253409E-0004	2.71765953E-0004	3.05362479E-0004	3.21730177E-0004	2.84172686E-0004	3.30935840E-0004	2.47459735E-0004	2.70430940E-0004	2.52543692E-0004	2.72878680E-0004	2.40731825E-0004	1.90314105E-0004	1.69465143E-0004	1.59523161E-0004	1.98577620E-0004	1.59049365E-0004	1.23674653E-0004	1.62474439E-0004	1.83962880E-0004	1.81225545E-0004	1.48642307E-0004	1.75389061E-0004
9.69910195E+0002	2.46769230E-0004	2.39972007E-0004	2.85645320E-0004	2.76816122E-0004	3.43089090E-0004	2.84248555E-0004	3.11533791E-0004	2.21150199E-0004	2.69637390E-0004	2.65050314E-0004	3.03011998E-0004	3.42490267E-0004	3.72640084E-0004	3.34647300E-0004	3.16683274E-0004	3.42895688E-0004	3.34452780E-0004	3.56700783E-0004	3.39062624E-0004	3.59709825E-0004	3.68139861E-0004	3.08161926E-0004	3.75627391E-0004	3.23393407E-0004	3.39587045E-0004	3.64025703E-0004	3.22386180E-0004	3.67352235E-0004	3.33081865E-0004	3.34749671E-0004	3.36366441E-0004	3.55958528E-0004	3.33545314E-0004	2.91623753E-0004	2.99383496E-0004	2.38061519E-0004	2.49201127E-0004	2.76591701E-0004	1.73206845E-0004	1.74250058E-0004	1.90275947E-0004	1.98540830E-0004	1.07748831E-0004	1.82400012E-0004	1.95435461E-0004	1.78472324E-0004	2.02290633E-0004	1.33088005E-0004	1.66741723E-0004
1.02026469E+0003	2.67979692E-0004	2.44995072E-0004	3.02647202E-0004	2.07553869E-0004	2.03643286E-0004	2.35233046E-0004	2.27912621E-0004	2.59678850E-0004	3.13691703E-0004	3.39032317E-0004	3.63027687E-0004	3.42557837E-0004	3.26654028E-0004	4.10697310E-0004	4.35678983E-0004	4.09602635E-0004	4.48673338E-0004	4.01339227E-0004	4.40926938E-0004	3.52567406E-0004	4.01446090E-0004	4.11507129E-0004	3.77105872E-0004	3.85611217E-0004	3.61571832E-0004	3.35147269E-0004	3.98241700E-0004	2.91024489E-0004	3.49250023E-0004	3.57671148E-0004	3.79772112E-0004	3.09435492E-0004	3.88220776E-0004	3.08104138E-0004	3.47234742E-0004	3.38992959E-0004	3.19255620E-0004	2.37131808E-0004	2.32856430E-0004	2.87331656E-0004	2.07582953E-0004	2.03573440E-0004	2.44252428E-0004	2.28387477E-0004	2.21737538E-0004	2.13023421E-0004	1.98867286E-0004	1.86925714E-0004	2.07868171E-0004
1.07323109E+0003	2.11883689E-0004	2.17326524E-0004	2.17567302E-0004	2.07168040E-0004	2.31885865E-0004	1.94674805E-0004	1.63997731E-0004	2.35226776E-0004	1.87003719E-0004	2.33039999E-0004	2.60490059E-0004	4.00574667E-0004	3.56533445E-0004	3.36560929E-0004	4.18601771E-0004	3.97517597E-0004	3.93559523E-0004	3.94277203E-0004	4.41521599E-0004	3.28332918E-0004	3.42361936E-0004	3.56728778E-0004	2.69711636E-0004	3.21416968E-0004	3.54710656E-0004	2.91155484E-0004	3.06918904E-0004	2.99741257E-0004	3.38282704E-0004	3.48565824E-0004	3.51108756E-0004	3.79058224E-0004	3.76896914E-0004	2.84840301E-0004	3.03469780E-0004	2.89652054E-0004	2.93861002E-0004	2.65631712E-0004	2.28817951E-0004	2.48649819E-0004	2.19203402E-0004	2.13190790E-0004	1.78053140E-0004	1.72457698E-0004	2.02660230E-0004	1.72985824E-0004	1.92651796E-0004	2.20872292E-0004	1.84811544E-0004
1.12894489E+0003	3.11969138E-0004	3.72149428E-0004	2.69793843E-0004	3.25337340E-0004	3.12052357E-0004	2.85639287E-0004	2.71199065E-0004	3.29437585E-0004	3.56322178E-0004	3.47936200E-0004	3.43854411E-0004	3.00584113E-0004	3.32851538E-0004	3.33991888E-0004	3.68816905E-0004	3.12761719E-0004	3.64295410E-0004	4.07461221E-0004	3.26944872E-0004	3.31939339E-0004	3.54558181E-0004	2.56426448E-0004	2.48962322E-0004	2.53965976E-0004	2.61399290E-0004	3.34346261E-0004	2.97730490E-0004	3.06914779E-0004	3.05952887E-0004	2.96100621E-0004	2.86846442E-0004	3.19263285E-0004	2.69410916E-0004	2.39253228E-0004	2.62537437E-0004	2.32493617E-0004	2.39275113E-0004	2.29461798E-0004	1.67394610E-0004	2.01687372E-0004	1.86348137E-0004	2.01210284E-0004	1.65905669E-0004	1.37671235E-0004	1.54692350E-0004	1.87292378E-0004	1.57437070E-0004	1.73336661E-0004	1.62906145E-0004
1.18754859E+0003	2.76539902E-0004	2.48524377E-0004	3.00377925E-0004	2.67009778E-0004	2.62425483E-0004	2.83061504E-0004	2.03537028E-0004	2.55680873E-0004	3.12022539E-0004	2.75422217E-0004	3.11080847E-0004	3.50670473E-0004	3.12827822E-0004	3.84860239E-0004	3.86616856E-0004	3.08539232E-0004	3.62628663E-0004	3.81967965E-0004	3.70937820E-0004	3.65129954E-0004	3.40016827E-0004	3.51065333E-0004	2.92881304E-0004	2.75236647E-0004	2.82689899E-0004	3.01206194E-0004	2.95188478E-0004	3.15982410E-0004	2.74229685E-0004	3.10825543E-0004	2.76556055E-0004	3.38509824E-0004	3.50068179E-0004	3.03837643E-0004	2.87098192E-0004	2.62547893E-0004	2.36377464E-0004	2.53641803E-0004	2.20966392E-0004	2.15536257E-0004	1.87557043E-0004	2.06040496E-0004	2.01386063E-0004	1.80344644E-0004	2.14357319E-0004	1.80059662E-0004	2.01633361E-0004	2.42670024E-0004	1.92747668E-0004
1.24919199E+0003	3.02154076E-0004	2.80699334E-0004	3.49649235E-0004	2.89935651E-0004	3.02565983E-0004	3.05375899E-0004	2.94619441E-0004	3.51900970E-0004	3.02230547E-0004	3.86777833E-0004	3.30687028E-0004	3.56409496E-0004	3.80291844E-0004	3.75371948E-0004	4.08465796E-0004	3.63320954E-0004	3.96504378E-0004	4.57330761E-0004	4.34396381E-0004	3.04307851E-0004	3.33991499E-0004	3.62847990E-0004	3.59314407E-0004	3.83920888E-0004	3.25599768E-0004	3.59637088E-0004	3.43744413E-0004	4.09308748E-0004	3.34616443E-0004	3.67078528E-0004	3.37833940E-0004	3.84557987E-0004	3.32200200E-0004	2.59759733E-0004	3.57549859E-0004	3.22090326E-0004	2.84730610E-0004	2.82601733E-0004	2.15982691E-0004	2.25857253E-0004	2.37021989E-0004	1.72878502E-0004	1.92475315E-0004	2.29625942E-0004	2.37291838E-0004	1.99712142E-0004	2.35793709E-0004	2.61255199E-0004	2.32502468E-0004
1.31403289E+0003	2.42111734E-0004	3.12163878E-0004	3.12172510E-0004	2.96340269E-0004	3.04392332E-0004	3.58088519E-0004	3.15995123E-0004	3.43335040E-0004	3.39183644E-0004	3.59735637E-0004	3.74621494E-0004	3.09071248E-0004	3.55978478E-0004	3.57422213E-0004	3.46940800E-0004	3.59478375E-0004	3.63403436E-0004	3.49886759E-0004	3.56053427E-0004	3.02565492E-0004	2.94367252E-0004	2.71007207E-0004	3.19468276E-0004	2.41917040E-0004	2.63042699E-0004	2.87786724E-0004	2.94531029E-0004	2.91192387E-0004	2.74371267E-0004	2.82496542E-0004	3.00091271E-0004	2.86925872E-0004	3.24692636E-0004	2.61884162E-0004	2.37165893E-0004	3.11579185E-0004	2.56960581E-0004	2.57191799E-0004	1.81693305E-0004	1.60964781E-0004	1.41294344E-0004	1.74611499E-0004	1.81884877E-0004	1.72824604E-0004	1.71372658E-0004	1.70396913E-0004	2.43634675E-0004	1.74071984E-0004	9.78866592E-0005
1.38223699E+0003	3.26090153E-0004	3.39451193E-0004	3.18793314E-0004	3.90638442E-0004	2.90322135E-0004	2.56717436E-0004	2.71533483E-0004	3.52918801E-0004	2.49987839E-0004	3.31461504E-0004	3.37425211E-0004	3.23812748E-0004	3.86366338E-0004	4.00032189E-0004	3.42117450E-0004	3.17723937E-0004	4.56169296E-0004	4.09829922E-0004	3.65166221E-0004	4.00474618E-0004	2.75431379E-0004	3.91212744E-0004	3.18800634E-0004	3.19393664E-0004	3.21869162E-0004	3.09956485E-0004	3.46796482E-0004	3.46512465E-0004	2.92624109E-0004	3.09235501E-0004	3.63627781E-0004	3.58332223E-0004	3.34621361E-0004	2.78297077E-0004	3.65761018E-0004	2.90791565E-0004	2.85183656E-0004	2.85791715E-0004	1.50708225E-0004	1.66210096E-0004	1.31990529E-0004	1.61476332E-0004	1.87242409E-0004	1.11192931E-0004	1.65832147E-0004	1.89065382E-0004	1.43765365E-0004	1.78412466E-0004	1.08326395E-0004
1.45397889E+0003	2.15703976E-0004	1.48994807E-0004	1.84169224E-0004	1.97286228E-0004	2.69613677E-0004	2.55425004E-0004	2.02363183E-0004	3.09304979E-0004	2.37733803E-0004	2.64274123E-0004	2.92676900E-0004	2.77128869E-0004	3.26839851E-0004	4.07037436E-0004	3.54001106E-0004	3.45435438E-0004	3.65137401E-0004	3.86775172E-0004	3.73230983E-0004	3.29418796E-0004	2.88694338E-0004	2.82632761E-0004	2.86095063E-0004	3.00979704E-0004	3.16983202E-0004	2.85650781E-0004	2.91402332E-0004	3.00834480E-0004	3.36786035E-0004	3.22230653E-0004	3.08173037E-0004	3.17187104E-0004	2.68697308E-0004	2.38104428E-0004	2.98172718E-0004	2.30600494E-0004	2.17624801E-0004	2.41811761E-0004	2.47683087E-0004	1.51078219E-0004	1.99960632E-0004	2.03508266E-0004	1.52072691E-0004	1.35453853E-0004	1.46156536E-0004	1.13805681E-0004	1.64732570E-0004	8.89555555E-0005	1.88395594E-0004
1.52944199E+0003	2.45451902E-0004	2.38209152E-0004	2.68101502E-0004	3.10017494E-0004	2.72794785E-0004	2.25717974E-0004	3.11969764E-0004	2.78704619E-0004	2.73076937E-0004	2.76640700E-0004	2.92850942E-0004	2.93931098E-0004	2.55768670E-0004	3.28945640E-0004	3.01808360E-0004	2.83202736E-0004	3.00147811E-0004	3.64539058E-0004	3.72693764E-0004	2.96738131E-0004	2.63241639E-0004	3.17464878E-0004	3.17130064E-0004	2.14068361E-0004	2.99652734E-0004	2.45771816E-0004	2.92312792E-0004	3.14260218E-0004	3.11573004E-0004	2.67655062E-0004	3.51050199E-0004	2.94362861E-0004	3.41026261E-0004	2.31218401E-0004	2.75946280E-0004	2.52081709E-0004	2.48753667E-0004	2.38241733E-0004	2.11400356E-0004	2.19242671E-0004	2.09275781E-0004	1.57631565E-0004	1.72966243E-0004	1.62458311E-0004	1.73213360E-0004	1.45299524E-0004	1.72729176E-0004	2.26886368E-0004	1.71495778E-0004
1.60881939E+0003	2.54913040E-0004	2.13963093E-0004	2.60658017E-0004	1.64227432E-0004	2.32031620E-0004	2.32190086E-0004	3.21539303E-0004	2.71517386E-0004	2.57365206E-0004	2.95658542E-0004	2.19008494E-0004	2.98110058E-0004	2.59991329E-0004	3.21604489E-0004	4.21317073E-0004	3.06067795E-0004	3.63081547E-0004	3.43114051E-0004	3.67674406E-0004	2.76316963E-0004	2.82504689E-0004	3.69205963E-0004	3.63305758E-0004	3.50566423E-0004	3.35589387E-0004	2.83240224E-0004	3.41701190E-0004	3.60623366E-0004	3.08748737E-0004	3.24512458E-0004	3.28283017E-0004	3.18750975E-0004	3.23697091E-0004	2.57533973E-0004	2.94622858E-0004	2.74871672E-0004	2.56316276E-0004	2.06871800E-0004	2.43079669E-0004	2.15043941E-0004	1.70269030E-0004	1.67386319E-0004	1.81950139E-0004	1.98337865E-0004	1.67822900E-0004	1.70460686E-0004	1.77242568E-0004	1.63233072E-0004	1.82631690E-0004
1.69231409E+0003	2.22136189E-0004	2.14373002E-0004	1.47687044E-0004	2.76202010E-0004	2.06300689E-0004	2.89266491E-0004	2.06262922E-0004	2.93497060E-0004	2.84902169E-0004	2.67059854E-0004	2.50449615E-0004	3.07951460E-0004	2.25995856E-0004	2.69261449E-0004	3.22827058E-0004	2.74979314E-0004	3.40800894E-0004	3.81825174E-0004	3.89582302E-0004	3.27531511E-0004	3.20928608E-0004	2.96133158E-0004	2.81480653E-0004	2.72859378E-0004	3.05778376E-0004	2.82763648E-0004	2.65876039E-0004	3.52425458E-0004	3.39226311E-0004	3.47424026E-0004	2.65111957E-0004	3.15299232E-0004	2.59230961E-0004	2.94730088E-0004	2.12523746E-0004	2.30115432E-0004	2.05282084E-0004	2.42921761E-0004	1.68391411E-0004	1.65824863E-0004	1.40496606E-0004	1.63935558E-0004	1.36232139E-0004	1.28688131E-0004	1.92184524E-0004	1.57826385E-0004	2.10406844E-0004	1.14804697E-0004	1.19617112E-0004
1.78013969E+0003	3.09888975E-0004	1.81938178E-0004	2.13974486E-0004	1.79378836E-0004	2.19004992E-0004	1.71372544E-0004	2.21057888E-0004	2.49916786E-0004	2.10865318E-0004	2.90987758E-0004	3.36541863E-0004	2.57626651E-0004	2.45945149E-0004	4.22416980E-0004	3.32224557E-0004	3.64541088E-0004	4.38114033E-0004	3.33740743E-0004	4.17471927E-0004	3.59725927E-0004	3.42883742E-0004	3.46188317E-0004	3.36548913E-0004	3.28740530E-0004	3.73230888E-0004	3.34327481E-0004	4.17129847E-0004	4.01505640E-0004	4.27564435E-0004	3.74641471E-0004	3.61197768E-0004	3.41701332E-0004	3.37888983E-0004	3.08260040E-0004	2.68462674E-0004	3.18959560E-0004	2.74620568E-0004	2.38541754E-0004	2.14663652E-0004	2.27031472E-0004	2.09422062E-0004	2.40799482E-0004	2.03807771E-0004	1.86782223E-0004	2.04217249E-0004	1.52621790E-0004	2.25133378E-0004	1.93200693E-0004	1.75857424E-0004
1.87252079E+0003	3.10187258E-0004	2.85253802E-0004	2.69185095E-0004	1.93475598E-0004	2.08536057E-0004	2.45480246E-0004	2.42696677E-0004	2.33995249E-0004	3.44537234E-0004	2.93943272E-0004	3.16268393E-0004	1.97258743E-0004	3.30141979E-0004	2.72037686E-0004	3.36240752E-0004	2.88542480E-0004	3.24897554E-0004	2.32820848E-0004	3.25542151E-0004	2.61830553E-0004	2.93504518E-0004	3.11894846E-0004	2.80496895E-0004	2.81083982E-0004	2.27747063E-0004	2.66035435E-0004	2.61544616E-0004	2.56729034E-0004	3.18871254E-0004	3.09593698E-0004	3.28737015E-0004	2.79282411E-0004	2.87281304E-0004	2.41979792E-0004	2.37297378E-0004	2.37371236E-0004	2.28391173E-0004	2.26801721E-0004	1.76568230E-0004	2.15325968E-0004	1.49805972E-0004	1.30200845E-0004	1.71057854E-0004	1.57567502E-0004	1.36487804E-0004	8.03109287E-0005	1.68763332E-0004	1.36678693E-0004	9.01566011E-0005
1.96969359E+0003	1.75957345E-0004	2.13472548E-0004	2.09954193E-0004	2.83713407E-0004	2.95722864E-0004	2.26505077E-0004	2.03404532E-0004	3.25256401E-0004	3.06479266E-0004	3.07599244E-0004	2.59525366E-0004	2.43808914E-0004	2.39966233E-0004	2.90791515E-0004	3.26954269E-0004	2.89381704E-0004	2.72438658E-0004	2.65271191E-0004	2.86807950E-0004	2.33093638E-0004	2.07203252E-0004	2.48438352E-0004	1.93717827E-0004	2.64427981E-0004	3.27908651E-0004	2.37895130E-0004	2.56119585E-0004	2.85059826E-0004	2.32287971E-0004	2.83202836E-0004	2.77627725E-0004	2.73330244E-0004	2.98452676E-0004	2.46763605E-0004	2.54154425E-0004	2.16740017E-0004	2.03069201E-0004	1.74061800E-0004	1.90345499E-0004	1.10390161E-0004	1.43074422E-0004	1.70430954E-0004	1.86044003E-0004	9.64229569E-0005	1.19967856E-0004	1.29129284E-0004	1.80123604E-0004	1.90085170E-0004	1.28393740E-0004
2.07190679E+0003	2.02664347E-0004	1.96348046E-0004	2.83282143E-0004	2.25581299E-0004	2.70230008E-0004	2.96107275E-0004	2.40290801E-0004	2.98477508E-0004	2.91746569E-0004	2.88052570E-0004	2.51435325E-0004	2.76594529E-0004	2.85187080E-0004	3.20847000E-0004	3.03237120E-0004	2.77869826E-0004	3.11131153E-0004	3.26677662E-0004	2.98001343E-0004	3.14588721E-0004	2.52790680E-0004	3.33168216E-0004	2.79148932E-0004	2.92558690E-0004	2.58547679E-0004	2.39810817E-0004	2.71239156E-0004	3.06677264E-0004	2.99742376E-0004	3.42851953E-0004	3.77734861E-0004	3.47619041E-0004	3.02076120E-0004	2.79484365E-0004	2.61457014E-0004	3.03852224E-0004	2.87800244E-0004	2.18271799E-0004	1.71048104E-0004	1.52067561E-0004	1.71760214E-0004	1.48977477E-0004	1.65936815E-0004	1.31030656E-0004	1.96739961E-0004	1.27946781E-0004	1.62731282E-0004	1.60513610E-0004	1.77377378E-0004
2.17942179E+0003	2.75816389E-0004	2.26203678E-0004	2.67439231E-0004	2.23167631E-0004	2.51180248E-0004	3.15375317E-0004	2.36762131E-0004	2.30263185E-0004	3.72056426E-0004	2.53781922E-0004	2.71177836E-0004	2.91755140E-0004	3.38982502E-0004	3.03782361E-0004	3.26778215E-0004	3.22409533E-0004	3.53757709E-0004	3.81037075E-0004	3.52216305E-0004	3.25313603E-0004	2.83358004E-0004	3.38709245E-0004	3.05394441E-0004	3.20231137E-0004	2.25651953E-0004	3.59408950E-0004	3.15062920E-0004	3.33623699E-0004	3.47300099E-0004	3.51557790E-0004	3.13951922E-0004	3.29056108E-0004	3.46879667E-0004	3.00858510E-0004	2.91371773E-0004	2.79560249E-0004	2.73078185E-0004	2.63901714E-0004	1.84647202E-0004	1.12616767E-0004	2.27687875E-0004	1.82131508E-0004	1.52453809E-0004	1.39285694E-0004	1.62863783E-0004	1.39768963E-0004	1.72117219E-0004	1.27222719E-0004	1.42587191E-0004
2.29251359E+0003	2.02214759E-0004	1.94678710E-0004	2.45367953E-0004	2.33661806E-0004	1.72980130E-0004	2.58887371E-0004	2.89404019E-0004	2.85210706E-0004	2.64500599E-0004	2.79571742E-0004	3.38785243E-0004	3.14537948E-0004	3.14365193E-0004	2.92297531E-0004	2.89291267E-0004	2.91057561E-0004	3.18320589E-0004	3.15497148E-0004	3.41350821E-0004	2.49890268E-0004	3.11114443E-0004	2.48001567E-0004	3.10932409E-0004	2.44344499E-0004	2.53244890E-0004	2.71209990E-0004	3.06741594E-0004	3.23984239E-0004	2.60578010E-0004	3.40970200E-0004	3.24449549E-0004	2.85847038E-0004	3.30124047E-0004	2.78452060E-0004	2.76372186E-0004	2.41062160E-0004	2.47618909E-0004	1.93221774E-0004	1.86607441E-0004	2.04678882E-0004	1.35093324E-0004	1.60351255E-0004	1.58316527E-0004	1.84143724E-0004	1.14391092E-0004	1.01144985E-0004	1.91708878E-0004	1.35671353E-0004	1.46771970E-0004
2.41147139E+0003	2.48408130E-0004	1.79262301E-0004	2.12482158E-0004	2.17793548E-0004	2.18791322E-0004	1.95897719E-0004	1.51832714E-0004	2.81687635E-0004	2.44633561E-0004	2.43327876E-0004	2.46532705E-0004	2.82820083E-0004	2.52575689E-0004	2.57586001E-0004	3.18092603E-0004	2.91792586E-0004	3.06104933E-0004	3.23166135E-0004	2.90413901E-0004	2.67085194E-0004	2.44179159E-0004	2.64205754E-0004	2.28049682E-0004	2.22759304E-0004	2.48869225E-0004	2.55018030E-0004	2.73362479E-0004	2.54479586E-0004	2.57647835E-0004	2.86006429E-0004	3.05165296E-0004	2.94183385E-0004	2.78226468E-0004	2.59900616E-0004	2.78298412E-0004	2.76781451E-0004	2.12789466E-0004	2.07201773E-0004	1.92108743E-0004	1.70685233E-0004	1.13793850E-0004	1.73821197E-0004	1.72667209E-0004	1.25034587E-0004	1.23228590E-0004	1.49426475E-0004	1.11335423E-0004	1.26731180E-0004	1.14928862E-0004
2.53659959E+0003	1.93397695E-0004	2.07666086E-0004	2.29328731E-0004	2.03595171E-0004	2.54142524E-0004	2.31056006E-0004	2.40276917E-0004	2.48457574E-0004	2.47971171E-0004	2.54684484E-0004	2.73827147E-0004	2.18968521E-0004	3.16159861E-0004	2.68010405E-0004	2.99167774E-0004	2.61090094E-0004	2.88583056E-0004	2.89823475E-0004	3.28284572E-0004	2.92794538E-0004	2.52004743E-0004	3.19628343E-0004	3.14100341E-0004	3.21010943E-0004	3.01543334E-0004	3.02930253E-0004	2.29539500E-0004	3.16771173E-0004	3.08812769E-0004	3.14187473E-0004	3.78838974E-0004	3.42296950E-0004	2.91982897E-0004	2.42330086E-0004	2.55503440E-0004	2.66677821E-0004	2.49224665E-0004	2.20491757E-0004	2.17626180E-0004	1.83783564E-0004	9.41282466E-0005	1.87741480E-0004	1.58217008E-0004	1.45097423E-0004	1.26770176E-0004	1.42250941E-0004	1.66217773E-0004	1.66586079E-0004	1.82642044E-0004
2.66821809E+0003	2.10845305E-0004	1.66373843E-0004	1.68730134E-0004	2.33337808E-0004	2.59755529E-0004	1.77682393E-0004	2.87193664E-0004	1.87325160E-0004	2.38942365E-0004	2.65687019E-0004	1.84344009E-0004	2.08786224E-0004	2.47935780E-0004	2.97983838E-0004	2.79137817E-0004	3.06445419E-0004	2.38854242E-0004	2.54533701E-0004	2.68439049E-0004	2.15166497E-0004	2.50966622E-0004	2.74829961E-0004	2.65922188E-0004	2.87798924E-0004	2.57125931E-0004	3.00285217E-0004	3.27279021E-0004	3.43278193E-0004	2.62644307E-0004	3.16172464E-0004	3.44531388E-0004	3.14268204E-0004	3.07042712E-0004	2.55571858E-0004	2.77924506E-0004	2.67266396E-0004	2.03749899E-0004	2.07571782E-0004	2.03625716E-0004	1.03131575E-0004	1.51894419E-0004	1.20983125E-0004	1.42338996E-0004	1.46108613E-0004	1.58558340E-0004	1.22899087E-0004	1.32633628E-0004	1.47480734E-0004	9.96778735E-0005
2.80666369E+0003	1.96394277E-0004	2.20962500E-0004	1.35297066E-0004	2.13637265E-0004	2.02641957E-0004	2.72296467E-0004	2.39722493E-0004	2.27038894E-0004	2.78826126E-0004	1.88486346E-0004	1.92983427E-0004	2.97853175E-0004	3.29258664E-0004	3.12145835E-0004	3.37259858E-0004	2.47251764E-0004	3.27015717E-0004	2.57994264E-0004	3.21019893E-0004	2.63658528E-0004	2.82657138E-0004	3.05232921E-0004	1.97430536E-0004	2.49981551E-0004	2.39220450E-0004	2.42279630E-0004	2.78989431E-0004	2.60730686E-0004	2.69521843E-0004	2.96123842E-0004	2.98045995E-0004	3.00572228E-0004	3.20983304E-0004	2.58264631E-0004	2.42925231E-0004	2.38929892E-0004	2.80302513E-0004	2.37431770E-0004	1.81117257E-0004	1.71630049E-0004	1.33400294E-0004	1.44781028E-0004	9.75546406E-0005	1.21215413E-0004	1.36333417E-0004	1.65815788E-0004	1.29279442E-0004	1.17608588E-0004	8.92347044E-0005
2.95229049E+0003	3.48720914E-0005	1.35011637E-0005	1.72976561E-0004	2.29325660E-0004	2.25241103E-0004	1.95727454E-0004	1.81970978E-0004	2.84971707E-0004	2.92040661E-0004	2.50789588E-0004	2.49168064E-0004	2.69270422E-0004	3.17378638E-0004	3.16643949E-0004	2.89680139E-0004	2.53933501E-0004	2.84835498E-0004	3.21491010E-0004	2.80555370E-0004	3.29680344E-0004	3.00744636E-0004	3.51068255E-0004	3.29568798E-0004	2.84034197E-0004	2.62235411E-0004	2.55183032E-0004	3.12111103E-0004	3.45153738E-0004	3.37618021E-0004	2.99222009E-0004	2.74105424E-0004	3.18030787E-0004	2.85968022E-0004	2.54546166E-0004	2.85741372E-0004	2.94320113E-0004	2.18400553E-0004	2.47291764E-0004	1.84618674E-0004	1.40469836E-0004	2.09663670E-0004	1.60229186E-0004	1.45078845E-0004	1.47140434E-0004	1.53387824E-0004	1.32211167E-0004	1.38067749E-0004	8.20729195E-0005	1.25511284E-0004
3.10547089E+0003	1.01885506E-0004	1.66655684E-0004	2.00131493E-0004	2.19984199E-0004	1.65443421E-0004	1.75489849E-0004	2.50161103E-0004	2.09415447E-0004	2.32666270E-0004	2.29416577E-0004	1.45812497E-0004	1.84470743E-0004	2.92070734E-0004	2.42355193E-0004	2.43204217E-0004	2.76091147E-0004	3.02328271E-0004	2.73203442E-0004	2.40522060E-0004	2.99985864E-0004	3.26467330E-0004	2.37642004E-0004	2.45968050E-0004	2.66090882E-0004	2.88463831E-0004	2.92735631E-0004	2.44988425E-0004	3.09997365E-0004	3.06022603E-0004	2.77813482E-0004	2.97325941E-0004	2.99593356E-0004	3.18508479E-0004	2.79619706E-0004	2.76050428E-0004	2.85247461E-0004	2.66934454E-0004	2.45181754E-0004	2.14568713E-0004	1.99886789E-0004	1.84447335E-0004	1.67631786E-0004	1.72563104E-0004	1.90756256E-0004	1.55543148E-0004	1.84881878E-0004	1.21258326E-0004	7.37275917E-0005	1.01708583E-0004
3.26659669E+0003	2.47844090E-0004	2.32408169E-0004	2.11157250E-0004	1.93066927E-0004	1.95119928E-0004	2.37158696E-0004	2.16325145E-0004	2.04906238E-0004	2.23318633E-0004	2.16018698E-0004	2.45518649E-0004	2.15140750E-0004	2.47171112E-0004	2.56369438E-0004	2.48023855E-0004	2.94717804E-0004	2.84516768E-0004	2.67766173E-0004	2.23072918E-0004	2.20938681E-0004	2.55278954E-0004	3.23634142E-0004	2.60466397E-0004	2.67943754E-0004	2.53341315E-0004	2.48123812E-0004	2.49531240E-0004	3.00291934E-0004	2.70413768E-0004	2.64969201E-0004	2.99204579E-0004	2.90859891E-0004	3.04721341E-0004	3.01470666E-0004	2.71739501E-0004	2.58639231E-0004	2.13829768E-0004	2.23691738E-0004	2.46834452E-0004	2.32175355E-0004	2.49071962E-0004	1.88559206E-0004	1.78021083E-0004	1.19367516E-0004	1.43924707E-0004	1.63594927E-0004	1.75290675E-0004	1.38709331E-0004	9.09062646E-0005
3.43608019E+0003	1.28997198E-0004	1.04796404E-0004	1.30316863E-0004	2.00072532E-0004	1.55293106E-0004	1.52108132E-0004	1.80175800E-0004	2.28230154E-0004	9.37687976E-0005	1.94602160E-0004	2.05702270E-0004	2.14136467E-0004	2.46297734E-0004	2.25458204E-0004	2.69260975E-0004	2.70926160E-0004	2.52773223E-0004	2.57751383E-0004	2.41162006E-0004	3.61203413E-0004	2.69381355E-0004	2.36526875E-0004	3.53060833E-0004	3.20084432E-0004	2.88989028E-0004	2.75474939E-0004	2.60647490E-0004	3.00206513E-0004	3.14204954E-0004	2.89043413E-0004	3.09671486E-0004	3.00773999E-0004	3.04957586E-0004	2.37098261E-0004	2.44222938E-0004	2.37468558E-0004	2.36995935E-0004	1.68341785E-0004	1.93335964E-0004	1.46977038E-0004	1.38985446E-0004	1.96832592E-0004	1.32135551E-0004	1.21022380E-0004	1.05352384E-0004	9.45483228E-0005	1.39201429E-0004	1.21395981E-0004	7.47785283E-0005
3.61435469E+0003	1.76713670E-0004	1.83581369E-0004	2.03552394E-0004	2.00658122E-0004	2.37103531E-0004	2.06696911E-0004	1.95539162E-0004	1.82604336E-0004	1.88267005E-0004	1.86916268E-0004	2.33875424E-0004	3.07756625E-0004	1.91409007E-0004	1.70729802E-0004	2.27687440E-0004	2.41741401E-0004	2.60293813E-0004	2.69815680E-0004	2.90999143E-0004	2.41960667E-0004	3.12714802E-0004	2.44729851E-0004	2.54469026E-0004	2.34599015E-0004	2.45574431E-0004	2.34748406E-0004	2.64252078E-0004	2.85763834E-0004	3.16504847E-0004	2.82945969E-0004	3.09685291E-0004	2.42434173E-0004	3.12525816E-0004	2.80496982E-0004	2.54247398E-0004	2.39346294E-0004	2.27577493E-0004	2.13021777E-0004	1.69708247E-0004	1.85439795E-0004	1.22741014E-0004	1.12618344E-0004	1.04073586E-0004	1.41233662E-0004	5.71849662E-0005	8.97138258E-0005	1.29164496E-0004	9.53096291E-0005	4.11574317E-0005
3.80187629E+0003	1.04392510E-0004	1.66147082E-0004	1.58587249E-0004	2.56409192E-0004	2.24937301E-0004	2.32879484E-0004	2.22019779E-0004	2.25109689E-0004	2.24776931E-0004	1.63252126E-0004	2.06196147E-0004	2.30231494E-0004	2.65260783E-0004	2.54967379E-0004	2.39715641E-0004	2.40605453E-0004	2.47437706E-0004	2.78140428E-0004	2.25389026E-0004	2.06434863E-0004	2.31557446E-0004	2.82166094E-0004	2.15439288E-0004	2.85499198E-0004	2.59095891E-0004	2.65894420E-0004	2.85672574E-0004	2.49004284E-0004	2.25325249E-0004	2.39719941E-0004	2.52314161E-0004	2.46655877E-0004	2.85483869E-0004	2.49200993E-0004	2.36131272E-0004	2.11098988E-0004	2.02538156E-0004	2.41021757E-0004	1.96685545E-0004	1.42373070E-0004	1.48887118E-0004	1.16715167E-0004	1.60250845E-0004	1.67594463E-0004	1.19025097E-0004	1.62273366E-0004	1.26989445E-0004	1.01679311E-0004	9.40678512E-0005
[truncated: 55 more columns]

## Sheet: Li-ELIP
0.0	4.70000000E+0002	4.72140000E+0002	4.74280000E+0002	4.76420000E+0002	4.78560000E+0002	4.80700000E+0002	4.82840000E+0002	4.84980000E+0002	4.87120000E+0002	4.89260000E+0002	4.91400000E+0002	4.93540000E+0002	4.95680000E+0002	4.97820000E+0002	4.99960000E+0002	5.02100000E+0002	5.04240000E+0002	5.06380000E+0002	5.08520000E+0002	5.10660000E+0002	5.12800000E+0002	5.14950000E+0002	5.17090000E+0002	5.19230000E+0002	5.21370000E+0002	5.23510000E+0002	5.25650000E+0002	5.27790000E+0002	5.29930000E+0002	5.32070000E+0002	5.34210000E+0002	5.36350000E+0002	5.38490000E+0002	5.40630000E+0002	5.42770000E+0002	5.44910000E+0002	5.47050000E+0002	5.49190000E+0002	5.51330000E+0002	5.53470000E+0002	5.55610000E+0002	5.57750000E+0002	5.59890000E+0002	5.62030000E+0002	5.64170000E+0002	5.66310000E+0002	5.68450000E+0002	5.70590000E+0002	5.72730000E+0002
-1.20000000E+0001	-2.61560000E-0004	-2.74300000E-0005	-1.89670000E-0004	-1.04510000E-0004	-1.40510000E-0004	-2.54080000E-0004	-1.38000000E-0004	-2.59240000E-0004	-1.46490000E-0004	-1.63820000E-0004	-1.62780000E-0004	-1.07820000E-0004	-1.60700000E-0004	-1.10480000E-0004	-1.06890000E-0004	-2.65930000E-0004	-7.56800000E-0005	-1.22690000E-0004	-1.69640000E-0004	-3.56500000E-0005	-9.64600000E-0005	-1.05710000E-0004	-8.04200000E-0005	-6.25100000E-0005	-6.03400000E-0005	-5.11000000E-0005	-4.80800000E-0005	-3.62600000E-0005	-1.90900000E-0005	-8.69900000E-0005	-3.64800000E-0005	-2.85700000E-0005	-1.58100000E-0005	4.82000000E-0006	-2.35000000E-0006	-9.47000000E-0006	-2.81100000E-0005	-1.78600000E-0005	-8.26000000E-0006	-1.44500000E-0005	1.79000000E-0005	-2.02200000E-0005	1.04800000E-0005	2.79000000E-0006	-1.18700000E-0005	1.69100000E-0005	1.81400000E-0005	-3.39000000E-0006	-9.31500000E-0005
-1.10000000E+0001	1.53200000E-0005	-4.70700000E-0005	-1.53700000E-0005	-4.83600000E-0005	1.14040000E-0004	-1.43180000E-0004	8.23500000E-0005	-1.27320000E-0004	-3.04700000E-0005	3.40900000E-0005	-7.17500000E-0005	-6.39000000E-0006	-8.43000000E-0006	-2.40400000E-0005	1.27900000E-0005	-7.00000000E-0007	8.58000000E-0006	-3.29600000E-0005	-2.82300000E-0005	-1.78900000E-0005	-2.42500000E-0005	-3.11800000E-0005	-4.21500000E-0005	4.89000000E-0006	-1.68300000E-0005	-2.05200000E-0005	1.18000000E-0005	3.11300000E-0005	6.24000000E-0006	-2.36800000E-0005	3.06700000E-0005	-2.54000000E-0006	2.85600000E-0005	1.75900000E-0005	2.66700000E-0005	2.40000000E-0007	-2.51000000E-0006	1.58100000E-0005	4.12200000E-0005	3.69700000E-0005	4.12400000E-0005	-1.45700000E-0005	-1.07800000E-0005	-1.35000000E-0006	6.76000000E-0006	1.31200000E-0005	-3.94700000E-0005	-5.52200000E-0005	-5.04500000E-0005
-1.00000000E+0001	-1.42080000E-0004	1.45490000E-0004	-2.06170000E-0004	1.88920000E-0004	-2.17430000E-0004	1.33450000E-0004	-1.15940000E-0004	-7.75600000E-0005	-1.05270000E-0004	-1.32970000E-0004	-6.56800000E-0005	-1.34490000E-0004	1.23000000E-0005	-1.05050000E-0004	-2.92300000E-0005	-3.67500000E-0005	-5.92000000E-0005	-1.42500000E-0005	-5.16000000E-0005	-6.94100000E-0005	-2.53200000E-0005	-4.18200000E-0005	-7.09000000E-0005	-3.96000000E-0006	-5.16100000E-0005	-3.58600000E-0005	-1.61300000E-0005	-8.09000000E-0006	-1.23600000E-0005	-2.48000000E-0005	2.18000000E-0006	-3.76900000E-0005	-9.62000000E-0006	-2.25000000E-0006	-4.00100000E-0005	-1.35000000E-0005	-3.72000000E-0005	-1.54500000E-0005	1.84300000E-0005	-3.75800000E-0005	-4.16000000E-0006	1.27000000E-0006	-3.72000000E-0006	-4.33900000E-0005	-5.97500000E-0005	-2.01900000E-0005	-7.65400000E-0005	-6.08700000E-0005	-5.84900000E-0005
-9.00000000E+0000	-1.68640000E-0004	-1.41130000E-0004	-2.00250000E-0004	-2.52240000E-0004	-1.72600000E-0004	-3.14180000E-0004	-1.77960000E-0004	-3.15970000E-0004	-1.81340000E-0004	-2.23740000E-0004	-2.49080000E-0004	-1.11910000E-0004	-1.52980000E-0004	-1.51140000E-0004	-8.50400000E-0005	-1.85270000E-0004	-8.22400000E-0005	-1.05960000E-0004	-1.14840000E-0004	-7.80800000E-0005	-6.24500000E-0005	-1.18500000E-0004	-1.04160000E-0004	-7.58100000E-0005	-4.84900000E-0005	-1.64600000E-0005	-1.65100000E-0005	-9.98000000E-0006	2.04400000E-0005	-2.05000000E-0005	-1.79000000E-0006	2.30000000E-0007	1.88500000E-0005	3.32500000E-0005	1.91800000E-0005	3.11300000E-0005	1.29300000E-0005	-1.62700000E-0005	9.69000000E-0006	-1.60000000E-0007	7.55000000E-0006	8.29000000E-0006	8.28000000E-0006	2.14600000E-0005	-8.00000000E-0006	-8.00000000E-0007	3.75700000E-0005	-2.29400000E-0005	-4.83300000E-0005
-8.00000000E+0000	-1.39140000E-0004	-1.19530000E-0004	-2.52620000E-0004	-1.31970000E-0004	-2.23180000E-0004	-1.85220000E-0004	-9.39500000E-0005	-2.52600000E-0004	-1.95310000E-0004	-2.28350000E-0004	-2.38110000E-0004	-1.18320000E-0004	-1.81590000E-0004	-1.68880000E-0004	-7.37000000E-0005	-1.61830000E-0004	-7.75400000E-0005	-7.80400000E-0005	-1.78780000E-0004	-3.84400000E-0005	-8.11100000E-0005	-1.71240000E-0004	-6.57800000E-0005	-5.21400000E-0005	-4.21700000E-0005	-4.23300000E-0005	-1.96900000E-0005	-5.12400000E-0005	-1.79400000E-0005	-2.03000000E-0005	-1.16400000E-0005	-1.91700000E-0005	6.30000000E-0006	2.76100000E-0005	3.09900000E-0005	3.58600000E-0005	4.87700000E-0005	2.52000000E-0005	3.30400000E-0005	5.34500000E-0005	5.77200000E-0005	3.25300000E-0005	6.15600000E-0005	6.24800000E-0005	8.54700000E-0005	6.28600000E-0005	8.37600000E-0005	1.07820000E-0004	1.11160000E-0004
-7.00000000E+0000	-3.55500000E-0004	1.28570000E-0004	-2.18140000E-0004	1.34400000E-0005	-1.43270000E-0004	-4.50400000E-0005	-2.45500000E-0005	-1.62200000E-0004	-1.05060000E-0004	-1.50650000E-0004	-9.32800000E-0005	-1.18770000E-0004	-9.83100000E-0005	-7.40200000E-0005	-8.31300000E-0005	-1.01700000E-0004	-8.08500000E-0005	-3.63500000E-0005	-3.30000000E-0005	-2.96400000E-0005	-2.35000000E-0005	-2.84200000E-0005	1.14000000E-0006	1.09200000E-0005	-2.89300000E-0005	-2.25300000E-0005	1.46500000E-0005	-5.21000000E-0005	2.41900000E-0005	2.64500000E-0005	4.66000000E-0006	-1.03500000E-0005	2.94300000E-0005	3.47900000E-0005	1.08000000E-0005	2.05200000E-0005	4.96100000E-0005	4.01800000E-0005	6.14600000E-0005	5.03500000E-0005	6.60400000E-0005	1.36100000E-0005	6.42700000E-0005	7.29900000E-0005	6.43100000E-0005	6.85900000E-0005	4.85200000E-0005	9.14200000E-0005	4.22000000E-0005
-6.00000000E+0000	-1.73690000E-0004	-3.48200000E-0005	-2.19690000E-0004	-1.25270000E-0004	-2.06870000E-0004	-2.28880000E-0004	-1.66130000E-0004	-2.06650000E-0004	-1.44240000E-0004	-1.37790000E-0004	-1.75220000E-0004	-1.31640000E-0004	-9.53500000E-0005	-8.33200000E-0005	-3.13600000E-0005	-1.07730000E-0004	-5.84400000E-0005	-3.51800000E-0005	-7.36800000E-0005	-6.93000000E-0006	-4.16100000E-0005	-2.50400000E-0005	-1.76000000E-0006	3.18100000E-0005	-5.93000000E-0006	6.04000000E-0006	5.37500000E-0005	4.03200000E-0005	7.09500000E-0005	5.06400000E-0005	5.30300000E-0005	4.16600000E-0005	9.52500000E-0005	8.08300000E-0005	7.74500000E-0005	9.69000000E-0005	7.26700000E-0005	1.06400000E-0004	8.73800000E-0005	7.24200000E-0005	1.11190000E-0004	1.23080000E-0004	1.34970000E-0004	1.07660000E-0004	1.62970000E-0004	1.32170000E-0004	1.41500000E-0004	9.55700000E-0005	1.28320000E-0004
-5.00000000E+0000	-2.39840000E-0004	-2.12700000E-0005	-2.98090000E-0004	-2.57200000E-0005	-1.34970000E-0004	-1.64180000E-0004	-2.88200000E-0005	-2.64200000E-0004	-1.15140000E-0004	-1.37460000E-0004	-2.36710000E-0004	-3.87500000E-0005	-1.71400000E-0004	-8.77500000E-0005	-7.07100000E-0005	-1.37120000E-0004	-6.30000000E-0005	-1.19040000E-0004	-8.48900000E-0005	-5.29100000E-0005	-1.37900000E-0004	-8.88000000E-0005	-8.80300000E-0005	-8.39300000E-0005	-7.16500000E-0005	-4.37900000E-0005	-9.25900000E-0005	-4.36700000E-0005	-2.75300000E-0005	-5.87200000E-0005	-7.49000000E-0005	-4.48200000E-0005	-2.47700000E-0005	-4.44400000E-0005	-2.24100000E-0005	-1.94000000E-0005	-4.56700000E-0005	-2.88300000E-0005	-2.24600000E-0005	-4.75800000E-0005	7.00000000E-0007	-5.93000000E-0006	4.32000000E-0005	2.74400000E-0005	8.43000000E-0006	5.31000000E-0006	1.39000000E-0006	3.00200000E-0005	2.24800000E-0005
-4.00000000E+0000	-3.16670000E-0004	-1.90320000E-0004	-1.59250000E-0004	-2.43070000E-0004	-7.95500000E-0005	-3.34030000E-0004	-9.76500000E-0005	-3.06120000E-0004	-1.56490000E-0004	-1.67710000E-0004	-2.37950000E-0004	-7.60700000E-0005	-1.12220000E-0004	-8.61600000E-0005	-9.75000000E-0005	-1.11360000E-0004	-6.39200000E-0005	-4.11200000E-0005	-9.00700000E-0005	-9.69600000E-0005	-6.29100000E-0005	-9.04600000E-0005	-8.82000000E-0005	-4.23600000E-0005	-8.20900000E-0005	-1.12860000E-0004	-5.19700000E-0005	-5.83900000E-0005	-4.37500000E-0005	-3.65600000E-0005	1.72400000E-0005	-3.65900000E-0005	-2.49000000E-0006	-8.19000000E-0006	8.72000000E-0006	2.53300000E-0005	1.84000000E-0005	1.17200000E-0005	-1.30000000E-0005	1.97300000E-0005	2.75900000E-0005	3.00400000E-0005	2.17800000E-0005	7.18300000E-0005	2.36100000E-0005	4.73600000E-0005	4.79000000E-0005	2.30900000E-0005	1.41500000E-0005
-3.00000000E+0000	-1.02570000E-0004	-1.04050000E-0004	-2.06550000E-0004	-1.07120000E-0004	-2.85530000E-0004	-2.11850000E-0004	-1.55450000E-0004	-2.15040000E-0004	-1.94650000E-0004	-1.61780000E-0004	-1.54080000E-0004	-1.56870000E-0004	-1.36220000E-0004	-1.71610000E-0004	-7.76800000E-0005	-1.49180000E-0004	-9.67800000E-0005	-8.30900000E-0005	-1.50400000E-0004	-6.93100000E-0005	-1.23710000E-0004	-9.99800000E-0005	-9.58800000E-0005	-5.79100000E-0005	-9.95800000E-0005	-6.88100000E-0005	-4.73100000E-0005	-5.06900000E-0005	-2.35600000E-0005	-3.77500000E-0005	-1.01800000E-0005	-2.56300000E-0005	2.09500000E-0005	-1.14700000E-0005	2.34000000E-0006	2.66400000E-0005	1.73000000E-0005	1.02300000E-0005	2.08200000E-0005	3.11600000E-0005	8.87000000E-0006	2.31000000E-0005	2.84700000E-0005	-7.08000000E-0006	9.64000000E-0006	4.36700000E-0005	1.54100000E-0005	4.74700000E-0005	3.23300000E-0005
-2.00000000E+0000	-9.76000000E-0005	-4.61400000E-0005	-1.31630000E-0004	-7.81100000E-0005	-7.45900000E-0005	-6.60700000E-0005	-7.53400000E-0005	-3.97000000E-0006	-4.26900000E-0005	-6.45000000E-0005	-1.34600000E-0005	-8.93300000E-0005	3.89000000E-0005	-5.83800000E-0005	-5.79000000E-0006	1.59200000E-0005	-2.89300000E-0005	6.92000000E-0006	-2.60500000E-0005	-2.72000000E-0005	-8.86000000E-0006	-1.90000000E-0007	-3.93600000E-0005	-2.45400000E-0005	3.32000000E-0006	-9.27100000E-0005	-3.34000000E-0005	-3.40000000E-0007	9.16000000E-0006	4.42000000E-0006	1.91000000E-0005	6.90000000E-0007	7.95000000E-0006	2.00500000E-0005	-8.63000000E-0006	1.20700000E-0005	-1.74200000E-0005	-3.03500000E-0005	4.06600000E-0005	-8.31000000E-0006	-2.20000000E-0007	-3.01300000E-0005	1.19900000E-0005	-2.97500000E-0005	-9.51000000E-0006	-3.27000000E-0006	7.47000000E-0006	-3.62700000E-0005	-8.72300000E-0005
-1.00000000E+0000	1.59140000E-0004	5.00400000E-0005	4.25700000E-0005	1.09910000E-0004	5.67700000E-0005	4.05500000E-0005	1.41110000E-0004	-2.44400000E-0005	1.13400000E-0004	-9.66800000E-0005	5.63000000E-0006	6.66300000E-0005	-5.41000000E-0006	5.50500000E-0005	2.51600000E-0005	4.46300000E-0005	5.44800000E-0005	4.77900000E-0005	3.60700000E-0005	2.39300000E-0005	1.41800000E-0005	4.27000000E-0006	6.72000000E-0006	1.79400000E-0005	2.01600000E-0005	-7.17000000E-0006	1.58000000E-0005	-1.06800000E-0005	2.83500000E-0005	-3.82000000E-0006	2.24400000E-0005	4.05200000E-0005	7.87600000E-0005	3.76800000E-0005	5.50300000E-0005	5.84300000E-0005	2.46000000E-0006	1.03540000E-0004	6.37800000E-0005	7.38400000E-0005	6.00200000E-0005	8.81000000E-0005	5.94800000E-0005	6.16500000E-0005	6.41500000E-0005	8.72800000E-0005	5.35400000E-0005	5.36800000E-0005	4.77200000E-0005
-9.50000000E-0001	-4.83100000E-0005	-6.60500000E-0005	2.97400000E-0005	-7.09300000E-0005	-5.25600000E-0005	-8.44100000E-0005	-5.86700000E-0005	-1.29180000E-0004	-9.08000000E-0005	-1.45350000E-0004	-1.28390000E-0004	-4.55100000E-0005	-8.51100000E-0005	-3.56200000E-0005	-6.79700000E-0005	-8.05100000E-0005	-3.69100000E-0005	-8.78400000E-0005	-4.09900000E-0005	-7.65800000E-0005	-6.89900000E-0005	-5.53900000E-0005	-7.16900000E-0005	-7.89400000E-0005	-3.93700000E-0005	-6.39900000E-0005	-5.18500000E-0005	-4.10200000E-0005	-2.70300000E-0005	-3.28400000E-0005	-1.05700000E-0005	4.67000000E-0006	2.63700000E-0005	5.23200000E-0005	4.79400000E-0005	5.13900000E-0005	3.72900000E-0005	5.07200000E-0005	5.74000000E-0005	3.70100000E-0005	5.93700000E-0005	4.53700000E-0005	3.21100000E-0005	1.01390000E-0004	8.05100000E-0005	8.30000000E-0005	6.96500000E-0005	1.31750000E-0004	5.94100000E-0005
-9.00000000E-0001	1.21440000E-0004	-9.64700000E-0005	1.17250000E-0004	3.66600000E-0005	5.48600000E-0005	1.50500000E-0004	-8.65000000E-0005	5.06000000E-0005	-7.97600000E-0005	-4.02400000E-0005	3.05700000E-0005	-3.96500000E-0005	4.69000000E-0006	3.62500000E-0005	-1.66100000E-0005	-9.63000000E-0006	6.17000000E-0006	-5.14400000E-0005	-6.84100000E-0005	-7.42700000E-0005	-8.85600000E-0005	-7.61700000E-0005	-7.07000000E-0005	-6.15900000E-0005	-4.98700000E-0005	-5.18200000E-0005	-6.16500000E-0005	9.80000000E-0006	-2.93600000E-0005	-1.38800000E-0005	1.39000000E-0006	-2.32700000E-0005	4.34200000E-0005	2.57900000E-0005	5.54000000E-0005	6.38600000E-0005	6.05300000E-0005	4.51700000E-0005	5.44600000E-0005	5.46000000E-0005	7.09100000E-0005	6.30800000E-0005	5.25500000E-0005	7.90700000E-0005	6.23500000E-0005	4.33100000E-0005	4.29700000E-0005	7.18700000E-0005	4.08300000E-0005
-8.50000000E-0001	-1.71750000E-0004	-1.80170000E-0004	-2.07500000E-0004	-1.28800000E-0004	-3.11640000E-0004	-1.08650000E-0004	-3.49140000E-0004	-1.09370000E-0004	-2.12080000E-0004	-2.06630000E-0004	-1.04060000E-0004	-2.30480000E-0004	-5.56400000E-0005	-1.37960000E-0004	-1.40590000E-0004	-1.10990000E-0004	-1.23840000E-0004	-1.14420000E-0004	-6.32600000E-0005	-6.57300000E-0005	-1.29000000E-0004	-1.01440000E-0004	-9.81400000E-0005	-5.73900000E-0005	-5.53400000E-0005	-6.48500000E-0005	-1.01400000E-0004	-3.44000000E-0005	-2.61900000E-0005	-2.32100000E-0005	-1.21900000E-0005	-2.33000000E-0006	1.28200000E-0005	5.47800000E-0005	2.58000000E-0005	4.16900000E-0005	1.65000000E-0005	3.14000000E-0005	5.15200000E-0005	4.85800000E-0005	4.52300000E-0005	4.70500000E-0005	7.84000000E-0006	1.90700000E-0005	5.46600000E-0005	5.43200000E-0005	9.75900000E-0005	5.48100000E-0005	1.06320000E-0004
-8.00000000E-0001	-1.65510000E-0004	6.33500000E-0005	-9.31000000E-0005	-1.30900000E-0005	1.96300000E-0005	-1.60460000E-0004	-7.38000000E-0006	-1.14700000E-0004	-5.85200000E-0005	-4.51300000E-0005	-1.33710000E-0004	-4.40000000E-0005	-7.05400000E-0005	-1.24160000E-0004	-5.24000000E-0006	-7.96200000E-0005	-5.18000000E-0005	2.42500000E-0005	-2.82600000E-0005	1.17500000E-0005	-1.31200000E-0005	-3.13300000E-0005	-4.43500000E-0005	-2.46500000E-0005	-8.38000000E-0006	-2.53000000E-0006	-1.63100000E-0005	-1.26000000E-0006	4.27900000E-0005	4.69900000E-0005	3.85500000E-0005	9.07300000E-0005	6.60600000E-0005	5.76000000E-0005	3.50600000E-0005	9.53200000E-0005	6.31500000E-0005	7.04900000E-0005	1.09990000E-0004	4.88200000E-0005	9.49900000E-0005	7.97000000E-0005	9.77600000E-0005	9.44900000E-0005	5.17100000E-0005	7.90000000E-0005	6.97100000E-0005	7.97700000E-0005	6.44800000E-0005
-7.50000000E-0001	-1.15640000E-0004	6.78100000E-0005	-2.41800000E-0005	5.54000000E-0006	-3.40000000E-0007	-1.23920000E-0004	6.92300000E-0005	-6.62800000E-0005	-1.69400000E-0005	-1.91400000E-0005	-6.38400000E-0005	-9.39000000E-0006	-2.95400000E-0005	-4.55000000E-0005	-3.94600000E-0005	-2.01700000E-0005	-3.19000000E-0006	-5.71000000E-0006	1.39000000E-0005	-5.67000000E-0006	-2.28000000E-0006	-1.63800000E-0005	-2.96600000E-0005	8.54000000E-0006	2.51400000E-0005	-3.83000000E-0006	6.41000000E-0006	-1.49200000E-0005	3.54400000E-0005	1.50000000E-0007	4.36000000E-0006	-1.20000000E-0007	3.41100000E-0005	6.58000000E-0005	2.90100000E-0005	5.18900000E-0005	4.95100000E-0005	4.52400000E-0005	4.96300000E-0005	4.61900000E-0005	8.80800000E-0005	8.54000000E-0005	7.07600000E-0005	7.75800000E-0005	6.77200000E-0005	1.05140000E-0004	7.98400000E-0005	7.50600000E-0005	7.50800000E-0005
-7.00000000E-0001	-1.56380000E-0004	-2.44160000E-0004	-9.49800000E-0005	-2.06200000E-0004	-1.74780000E-0004	-2.00990000E-0004	-2.37920000E-0004	-2.03290000E-0004	-1.81810000E-0004	-2.59410000E-0004	-1.93450000E-0004	-1.54370000E-0004	-1.32730000E-0004	-1.04320000E-0004	-1.43840000E-0004	-1.74290000E-0004	-1.26440000E-0004	-1.62450000E-0004	-8.29000000E-0005	-1.00250000E-0004	-1.32410000E-0004	-1.48580000E-0004	-1.31100000E-0004	-1.12440000E-0004	-1.25180000E-0004	-1.22130000E-0004	-1.39010000E-0004	-7.27300000E-0005	-5.66200000E-0005	-7.60600000E-0005	-3.48700000E-0005	-2.43400000E-0005	1.43500000E-0005	-1.36800000E-0005	4.11000000E-0006	-2.05000000E-0006	-3.66700000E-0005	1.27400000E-0005	-3.89000000E-0006	-1.35500000E-0005	-2.88000000E-0006	3.03200000E-0005	3.49600000E-0005	1.86200000E-0005	4.55900000E-0005	2.09900000E-0005	3.51100000E-0005	2.46000000E-0006	-1.30300000E-0005
-6.50000000E-0001	-3.46200000E-0005	-9.77300000E-0005	1.85700000E-0005	-1.13620000E-0004	1.99000000E-0006	-1.56480000E-0004	-3.24900000E-0005	-1.03420000E-0004	-1.14790000E-0004	-6.54900000E-0005	-1.07210000E-0004	-5.19800000E-0005	-3.19100000E-0005	-4.51000000E-0006	-8.13300000E-0005	-5.28700000E-0005	1.35800000E-0005	-3.70300000E-0005	-5.06000000E-0006	-2.77000000E-0006	-3.37700000E-0005	-3.52200000E-0005	-1.30900000E-0005	-1.59300000E-0005	2.09200000E-0005	1.34000000E-0005	-2.91900000E-0005	-9.57000000E-0006	1.69500000E-0005	-7.45000000E-0006	-2.30000000E-0007	-2.23100000E-0005	-5.00000000E-0006	-2.60000000E-0006	-2.19700000E-0005	-4.47000000E-0006	2.12000000E-0006	-2.78400000E-0005	-1.55000000E-0005	2.93000000E-0006	-1.03800000E-0005	-1.05200000E-0005	5.50000000E-0006	1.70500000E-0005	2.25800000E-0005	1.70000000E-0005	1.23900000E-0005	6.13000000E-0006	3.66900000E-0005
-6.00000000E-0001	-2.38880000E-0004	-9.13400000E-0005	-2.72180000E-0004	-1.03870000E-0004	-3.04290000E-0004	-2.85860000E-0004	-1.78330000E-0004	-3.03920000E-0004	-1.30890000E-0004	-2.78000000E-0004	-2.34570000E-0004	-1.57640000E-0004	-1.93540000E-0004	-1.48450000E-0004	-9.87000000E-0005	-1.78750000E-0004	-1.10060000E-0004	-8.14500000E-0005	-9.98700000E-0005	-1.15670000E-0004	-6.02900000E-0005	-9.97400000E-0005	-8.87000000E-0005	-5.30600000E-0005	-5.83500000E-0005	-5.53000000E-0005	-2.22900000E-0005	4.44000000E-0006	-7.38000000E-0006	-5.39000000E-0005	-2.78700000E-0005	-1.80500000E-0005	-2.67000000E-0005	2.68500000E-0005	2.48000000E-0006	-1.82000000E-0006	-1.17900000E-0005	4.06200000E-0005	3.17100000E-0005	3.18500000E-0005	2.86300000E-0005	4.65200000E-0005	4.97200000E-0005	6.80200000E-0005	9.16300000E-0005	6.82000000E-0005	9.77800000E-0005	7.50800000E-0005	4.49800000E-0005
-5.50000000E-0001	1.71510000E-0004	-1.03600000E-0005	1.73060000E-0004	-8.11900000E-0005	1.96920000E-0004	3.74300000E-0005	5.36300000E-0005	3.98000000E-0005	2.47700000E-0005	1.33580000E-0004	-1.33600000E-0005	2.40000000E-0005	8.46600000E-0005	7.07700000E-0005	1.33300000E-0005	8.61000000E-0005	7.54500000E-0005	1.04660000E-0004	6.16300000E-0005	1.17750000E-0004	4.34700000E-0005	1.59900000E-0005	3.38700000E-0005	-6.30000000E-0006	1.95200000E-0005	-1.62700000E-0005	1.87700000E-0005	1.17200000E-0005	4.57600000E-0005	-1.18100000E-0005	-3.09900000E-0005	-1.17300000E-0005	4.49200000E-0005	4.13000000E-0005	4.89700000E-0005	3.84400000E-0005	6.11600000E-0005	5.19000000E-0005	6.28000000E-0005	6.10200000E-0005	6.00100000E-0005	6.02900000E-0005	5.43300000E-0005	5.18700000E-0005	6.82500000E-0005	7.88300000E-0005	7.00800000E-0005	5.08900000E-0005	1.01440000E-0004
-5.00000000E-0001	-2.78130000E-0004	-1.82200000E-0005	-2.89140000E-0004	-1.29220000E-0004	-2.43450000E-0004	-2.29350000E-0004	-2.58980000E-0004	-1.98770000E-0004	-1.67880000E-0004	-2.23070000E-0004	-1.69510000E-0004	-2.14980000E-0004	-1.17720000E-0004	-1.69350000E-0004	-1.65390000E-0004	-1.36220000E-0004	-1.27850000E-0004	-1.22920000E-0004	-1.06730000E-0004	-9.75800000E-0005	-1.12970000E-0004	-9.90100000E-0005	-6.97700000E-0005	-4.57400000E-0005	-7.17400000E-0005	-5.51700000E-0005	-5.25200000E-0005	-4.18000000E-0005	-1.42400000E-0005	-4.58000000E-0005	-2.99500000E-0005	-1.94100000E-0005	-8.60000000E-0007	3.21900000E-0005	5.96000000E-0006	9.70000000E-0007	1.83200000E-0005	-2.47500000E-0005	2.05000000E-0006	1.19300000E-0005	9.59000000E-0006	-1.40900000E-0005	5.97000000E-0006	6.32000000E-0006	1.31300000E-0005	1.70000000E-0006	3.62000000E-0006	-1.60000000E-0006	-3.33100000E-0005
-4.50000000E-0001	1.02300000E-0005	-1.07040000E-0004	-1.80030000E-0004	-4.04300000E-0005	-1.48550000E-0004	-7.43700000E-0005	-1.95140000E-0004	-1.96780000E-0004	-9.57600000E-0005	-1.17660000E-0004	-1.10490000E-0004	-8.98900000E-0005	-3.82300000E-0005	-7.30900000E-0005	-4.32800000E-0005	-7.09200000E-0005	-5.62600000E-0005	-1.46400000E-0005	-9.85500000E-0005	-1.33600000E-0005	-6.69300000E-0005	-1.21300000E-0005	-1.96700000E-0005	-2.57100000E-0005	-4.32800000E-0005	-9.06000000E-0006	-1.94100000E-0005	-9.13000000E-0006	2.54500000E-0005	6.29000000E-0006	1.43400000E-0005	2.06800000E-0005	7.12000000E-0005	2.93000000E-0006	-1.21700000E-0005	2.14300000E-0005	2.84500000E-0005	1.77000000E-0005	5.59200000E-0005	4.86400000E-0005	3.34400000E-0005	3.94200000E-0005	4.16900000E-0005	6.81800000E-0005	5.32700000E-0005	5.53700000E-0005	1.19020000E-0004	7.42100000E-0005	5.21800000E-0005
-4.00000000E-0001	-1.60880000E-0004	-2.53880000E-0004	-2.58380000E-0004	-1.48910000E-0004	-3.23590000E-0004	-1.06380000E-0004	-3.39640000E-0004	-2.95490000E-0004	-1.85660000E-0004	-3.46750000E-0004	-1.91880000E-0004	-2.74080000E-0004	-1.64100000E-0004	-1.71370000E-0004	-1.31680000E-0004	-1.26810000E-0004	-1.74130000E-0004	-1.32440000E-0004	-9.17200000E-0005	-2.18950000E-0004	-1.06480000E-0004	-8.70800000E-0005	-1.49600000E-0004	-5.00600000E-0005	-6.85700000E-0005	-9.20600000E-0005	-4.53400000E-0005	-1.35000000E-0005	-3.20600000E-0005	-5.59300000E-0005	-9.25000000E-0006	-3.45600000E-0005	2.20300000E-0005	-5.79000000E-0006	-2.29000000E-0005	-2.82000000E-0006	1.06800000E-0005	7.34000000E-0006	2.00200000E-0005	-2.97300000E-0005	-1.89600000E-0005	-2.06000000E-0005	-2.30300000E-0005	-2.70300000E-0005	1.39000000E-0005	-4.29000000E-0006	-6.76000000E-0006	1.85500000E-0005	-4.52400000E-0005
-3.50000000E-0001	-1.55750000E-0004	-2.44600000E-0004	-1.49500000E-0004	-2.54660000E-0004	-3.05650000E-0004	-2.25210000E-0004	-2.67010000E-0004	-2.68100000E-0004	-1.65400000E-0004	-2.49160000E-0004	-1.57210000E-0004	-1.71110000E-0004	-1.39190000E-0004	-1.22290000E-0004	-1.76410000E-0004	-1.56770000E-0004	-1.58010000E-0004	-1.33150000E-0004	-8.94300000E-0005	-1.50250000E-0004	-1.53690000E-0004	-9.57900000E-0005	-1.72010000E-0004	-1.38110000E-0004	-7.78700000E-0005	-9.82900000E-0005	-7.72400000E-0005	-4.45200000E-0005	-5.26400000E-0005	-3.39600000E-0005	-1.81100000E-0005	-4.30600000E-0005	-1.32500000E-0005	2.52000000E-0006	-2.29000000E-0006	1.78000000E-0006	-4.38000000E-0006	2.97700000E-0005	5.18400000E-0005	4.85000000E-0006	-8.46000000E-0006	1.20800000E-0005	4.36600000E-0005	3.69800000E-0005	2.36800000E-0005	-5.17000000E-0006	3.34200000E-0005	3.35800000E-0005	5.70900000E-0005
-3.00000000E-0001	-1.06360000E-0004	-1.77910000E-0004	-8.02300000E-0005	-2.23930000E-0004	-9.87900000E-0005	-1.94040000E-0004	-8.27700000E-0005	-1.64520000E-0004	-1.65140000E-0004	-1.29680000E-0004	-1.44270000E-0004	-5.54300000E-0005	-9.75700000E-0005	-8.85900000E-0005	-4.81200000E-0005	-1.20580000E-0004	-3.95500000E-0005	-2.63800000E-0005	-5.82000000E-0005	-1.60300000E-0005	-4.12900000E-0005	-2.94000000E-0005	-1.87000000E-0005	-1.45100000E-0005	-2.94700000E-0005	-3.89400000E-0005	1.30000000E-0005	1.26100000E-0005	7.57000000E-0006	-9.78000000E-0006	-2.15000000E-0006	-2.44900000E-0005	1.34800000E-0005	3.88700000E-0005	2.75700000E-0005	2.33600000E-0005	3.19400000E-0005	7.49500000E-0005	1.10600000E-0005	3.03100000E-0005	6.33700000E-0005	4.27200000E-0005	1.07560000E-0004	4.33000000E-0005	2.22400000E-0005	9.74400000E-0005	9.48400000E-0005	8.50100000E-0005	8.82100000E-0005
-2.50000000E-0001	3.93600000E-0005	-2.00690000E-0004	-1.00670000E-0004	-8.87100000E-0005	-1.76740000E-0004	-7.34200000E-0005	-2.04990000E-0004	-7.16900000E-0005	-1.13290000E-0004	-1.41540000E-0004	-8.21200000E-0005	-1.04490000E-0004	-8.31700000E-0005	-1.52700000E-0004	-1.07210000E-0004	-1.70370000E-0004	-8.99600000E-0005	-7.82300000E-0005	-1.29200000E-0004	-8.23800000E-0005	-1.15070000E-0004	-1.10930000E-0004	-1.40480000E-0004	-1.32310000E-0004	-1.21690000E-0004	-1.17270000E-0004	-1.20360000E-0004	-6.32700000E-0005	-7.28100000E-0005	-7.23200000E-0005	-1.16800000E-0005	-2.63900000E-0005	-1.20200000E-0005	1.98600000E-0005	5.71000000E-0006	-1.24700000E-0005	8.68000000E-0006	1.73700000E-0005	2.54800000E-0005	1.11300000E-0005	-3.30700000E-0005	-9.78000000E-0006	-1.44900000E-0005	8.96000000E-0006	2.38400000E-0005	5.66500000E-0005	6.07100000E-0005	3.70100000E-0005	3.41100000E-0005
-2.00000000E-0001	5.84200000E-0005	-1.84250000E-0004	8.77800000E-0005	-2.32090000E-0004	-6.75000000E-0006	-1.26330000E-0004	-1.06790000E-0004	-8.40500000E-0005	-7.08200000E-0005	-5.61700000E-0005	-1.13690000E-0004	-6.57700000E-0005	1.02200000E-0005	-5.07600000E-0005	-4.34000000E-0006	-5.84200000E-0005	-6.39500000E-0005	-7.19500000E-0005	-2.27600000E-0005	-5.71600000E-0005	-4.58300000E-0005	-6.07600000E-0005	-5.45600000E-0005	-2.69700000E-0005	-2.46200000E-0005	-3.38300000E-0005	-1.70700000E-0005	-1.28200000E-0005	-5.48000000E-0006	-9.93000000E-0006	1.19600000E-0005	-1.93800000E-0005	-3.01000000E-0006	2.13200000E-0005	2.57400000E-0005	-1.79300000E-0005	4.85800000E-0005	2.60100000E-0005	4.19500000E-0005	1.39400000E-0005	3.96300000E-0005	1.75800000E-0005	3.74500000E-0005	7.99000000E-0006	6.30300000E-0005	5.13900000E-0005	3.81900000E-0005	6.79500000E-0005	3.42400000E-0005
-1.50000000E-0001	1.74740000E-0004	-2.43240000E-0004	1.78170000E-0004	-9.77600000E-0005	1.02600000E-0005	-2.72200000E-0005	-1.81100000E-0004	-5.02900000E-0005	-1.79760000E-0004	9.20000000E-0007	-1.51820000E-0004	-8.72800000E-0005	-6.20000000E-0007	-9.76700000E-0005	-1.71900000E-0005	-6.64800000E-0005	-9.41700000E-0005	-7.12100000E-0005	-1.03200000E-0004	-5.16300000E-0005	-4.65800000E-0005	-5.46300000E-0005	-5.23000000E-0006	1.32300000E-0005	-3.31200000E-0005	-8.21000000E-0006	8.20000000E-0007	1.80200000E-0005	4.70600000E-0005	6.99000000E-0006	2.38200000E-0005	2.03800000E-0005	3.84200000E-0005	3.74400000E-0005	5.12400000E-0005	3.76300000E-0005	6.29400000E-0005	4.84700000E-0005	7.73700000E-0005	6.32300000E-0005	5.61000000E-0005	9.93200000E-0005	8.91900000E-0005	8.45900000E-0005	9.56500000E-0005	7.98800000E-0005	7.86700000E-0005	9.93200000E-0005	9.68000000E-0005
-1.00000000E-0001	-9.48900000E-0005	4.75430000E-0004	-2.30280000E-0004	3.95360000E-0004	-1.45060000E-0004	1.46410000E-0004	-2.23700000E-0005	-7.28000000E-0005	8.89900000E-0005	-1.04440000E-0004	7.32500000E-0005	6.20000000E-0006	4.51600000E-0005	2.35300000E-0005	2.05300000E-0005	3.29900000E-0005	-3.99600000E-0005	-2.43100000E-0005	-3.79500000E-0005	-5.30900000E-0005	-2.22100000E-0005	-7.69000000E-0006	-2.47500000E-0005	-3.05000000E-0006	-1.65300000E-0005	-2.82400000E-0005	-4.56200000E-0005	-2.95000000E-0006	-3.69100000E-0005	-1.67300000E-0005	-7.59000000E-0006	-3.56000000E-0005	-3.67000000E-0006	1.75000000E-0006	9.40000000E-0006	9.40000000E-0007	4.46300000E-0005	3.95800000E-0005	7.26600000E-0005	6.37200000E-0005	7.56100000E-0005	6.77700000E-0005	6.76900000E-0005	6.29900000E-0005	9.49800000E-0005	1.28780000E-0004	9.09600000E-0005	1.01770000E-0004	1.02900000E-0004
0.00000000E+0000	6.99320000E-0004	3.75740000E-0004	6.15920000E-0004	4.24870000E-0004	4.67160000E-0004	3.86290000E-0004	3.24870000E-0004	2.81550000E-0004	2.69250000E-0004	2.40460000E-0004	2.52520000E-0004	2.32890000E-0004	2.61840000E-0004	2.86890000E-0004	2.17700000E-0004	2.36190000E-0004	2.57360000E-0004	2.05370000E-0004	1.85120000E-0004	1.86560000E-0004	1.25770000E-0004	1.17090000E-0004	3.40000000E-0006	8.08500000E-0005	5.15500000E-0005	-3.01900000E-0005	-1.32700000E-0005	9.60000000E-0007	-2.48300000E-0005	-2.40000000E-0005	2.20700000E-0005	-9.24000000E-0006	4.22400000E-0005	9.02200000E-0005	1.60460000E-0004	2.10930000E-0004	2.36970000E-0004	2.48570000E-0004	2.65080000E-0004	1.54870000E-0004	1.78080000E-0004	1.44020000E-0004	1.18380000E-0004	1.25740000E-0004	1.15530000E-0004	1.05170000E-0004	1.04670000E-0004	1.12460000E-0004	5.78000000E-0005
1.00000000E-0001	8.69200000E-0004	1.00593000E-0003	7.41350000E-0004	9.02840000E-0004	7.89020000E-0004	7.63840000E-0004	7.55430000E-0004	6.32970000E-0004	7.22300000E-0004	6.24770000E-0004	7.56240000E-0004	7.52000000E-0004	7.22780000E-0004	8.62630000E-0004	7.66550000E-0004	7.85960000E-0004	7.99940000E-0004	6.82120000E-0004	7.05610000E-0004	6.79000000E-0004	5.14420000E-0004	4.84220000E-0004	4.84310000E-0004	4.21310000E-0004	3.82520000E-0004	3.63880000E-0004	3.34250000E-0004	3.41070000E-0004	3.36990000E-0004	3.36990000E-0004	4.55940000E-0004	4.90540000E-0004	6.25650000E-0004	6.88400000E-0004	7.63940000E-0004	7.83020000E-0004	7.90510000E-0004	7.46350000E-0004	6.93360000E-0004	6.72290000E-0004	6.17480000E-0004	5.74720000E-0004	5.53870000E-0004	5.47110000E-0004	4.78420000E-0004	4.83850000E-0004	4.79220000E-0004	4.09720000E-0004	3.87610000E-0004
2.00000000E-0001	7.61840000E-0004	7.03090000E-0004	6.43960000E-0004	4.86030000E-0004	4.96700000E-0004	5.50410000E-0004	4.86020000E-0004	3.78780000E-0004	4.69800000E-0004	4.05600000E-0004	4.73740000E-0004	5.84950000E-0004	5.93130000E-0004	5.98450000E-0004	6.57910000E-0004	6.48880000E-0004	6.64140000E-0004	5.86970000E-0004	5.59970000E-0004	4.98240000E-0004	4.63680000E-0004	4.08570000E-0004	3.09480000E-0004	3.46580000E-0004	3.21440000E-0004	3.13160000E-0004	3.15270000E-0004	3.80960000E-0004	4.10260000E-0004	4.67110000E-0004	5.31830000E-0004	5.85860000E-0004	6.24210000E-0004	6.58330000E-0004	7.11340000E-0004	6.99850000E-0004	7.52200000E-0004	7.51990000E-0004	7.65800000E-0004	7.76680000E-0004	8.02140000E-0004	7.80950000E-0004	8.21620000E-0004	8.11130000E-0004	7.99800000E-0004	8.10220000E-0004	7.67710000E-0004	6.96240000E-0004	6.73460000E-0004
3.00000000E-0001	6.83620000E-0004	7.70120000E-0004	5.93190000E-0004	7.19770000E-0004	4.70810000E-0004	6.36580000E-0004	4.90920000E-0004	4.93820000E-0004	4.45460000E-0004	5.02490000E-0004	5.36620000E-0004	5.34450000E-0004	6.54650000E-0004	5.96220000E-0004	6.43450000E-0004	6.12160000E-0004	6.20620000E-0004	6.01840000E-0004	5.17480000E-0004	4.79740000E-0004	3.91820000E-0004	3.20240000E-0004	2.58270000E-0004	2.65460000E-0004	2.40320000E-0004	2.29430000E-0004	2.49130000E-0004	2.83380000E-0004	3.85980000E-0004	4.23760000E-0004	5.44930000E-0004	5.50080000E-0004	6.41180000E-0004	6.69110000E-0004	7.59610000E-0004	7.97280000E-0004	8.40780000E-0004	8.90850000E-0004	9.44310000E-0004	9.31270000E-0004	9.53840000E-0004	9.49100000E-0004	1.01372000E-0003	9.91310000E-0004	9.57690000E-0004	9.53720000E-0004	9.45150000E-0004	9.34900000E-0004	9.20600000E-0004
4.00000000E-0001	7.95670000E-0004	6.99780000E-0004	5.20510000E-0004	7.15690000E-0004	3.67830000E-0004	5.82590000E-0004	3.92820000E-0004	3.49820000E-0004	4.46800000E-0004	3.75550000E-0004	4.07280000E-0004	4.09970000E-0004	4.37040000E-0004	5.25760000E-0004	4.83490000E-0004	5.06470000E-0004	4.92830000E-0004	4.64080000E-0004	4.60100000E-0004	3.60290000E-0004	3.02680000E-0004	2.65550000E-0004	1.41090000E-0004	2.15940000E-0004	1.33300000E-0004	1.82530000E-0004	2.38580000E-0004	2.52330000E-0004	3.52490000E-0004	4.07630000E-0004	4.87780000E-0004	5.45800000E-0004	6.02960000E-0004	6.88730000E-0004	7.56140000E-0004	7.95180000E-0004	9.20160000E-0004	9.24550000E-0004	9.39800000E-0004	9.53270000E-0004	1.01093000E-0003	1.01762000E-0003	1.06671000E-0003	1.04177000E-0003	1.10081000E-0003	1.09390000E-0003	1.09001000E-0003	1.09686000E-0003	1.08874000E-0003
5.00000000E-0001	7.55370000E-0004	3.57190000E-0004	5.84570000E-0004	2.22580000E-0004	3.16290000E-0004	2.97790000E-0004	1.87710000E-0004	2.70420000E-0004	1.34110000E-0004	2.56460000E-0004	2.86970000E-0004	3.34960000E-0004	3.85810000E-0004	3.87040000E-0004	4.24090000E-0004	3.94230000E-0004	3.98370000E-0004	3.70390000E-0004	3.03450000E-0004	2.89120000E-0004	1.54540000E-0004	1.38420000E-0004	1.11880000E-0004	1.09920000E-0004	7.89600000E-0005	1.45620000E-0004	1.73610000E-0004	2.45420000E-0004	3.25620000E-0004	3.67590000E-0004	4.73500000E-0004	5.38470000E-0004	6.28530000E-0004	6.78840000E-0004	8.03620000E-0004	8.42860000E-0004	9.39760000E-0004	9.51660000E-0004	1.02704000E-0003	1.04624000E-0003	1.07296000E-0003	1.12959000E-0003	1.16289000E-0003	1.14874000E-0003	1.22223000E-0003	1.19618000E-0003	1.22264000E-0003	1.20747000E-0003	1.22365000E-0003
6.00000000E-0001	6.05570000E-0004	1.85460000E-0004	3.96710000E-0004	1.24320000E-0004	3.38070000E-0004	1.03000000E-0004	1.81110000E-0004	7.05800000E-0005	1.21230000E-0004	1.72080000E-0004	8.20100000E-0005	2.14590000E-0004	2.33950000E-0004	3.00240000E-0004	3.31280000E-0004	2.80660000E-0004	3.46050000E-0004	1.91990000E-0004	2.00630000E-0004	1.60760000E-0004	7.78700000E-0005	6.03500000E-0005	-1.89700000E-0005	-2.38600000E-0005	-3.17000000E-0006	5.32400000E-0005	5.42700000E-0005	1.86400000E-0004	2.65770000E-0004	3.07990000E-0004	4.43560000E-0004	4.93730000E-0004	6.03580000E-0004	6.77830000E-0004	7.66660000E-0004	8.13770000E-0004	9.04890000E-0004	9.27680000E-0004	1.00244000E-0003	1.00115000E-0003	1.05094000E-0003	1.07244000E-0003	1.13491000E-0003	1.14700000E-0003	1.20480000E-0003	1.23962000E-0003	1.28275000E-0003	1.28157000E-0003	1.28228000E-0003
7.00000000E-0001	5.97870000E-0004	1.70340000E-0004	3.70890000E-0004	1.84800000E-0004	1.73150000E-0004	1.76760000E-0004	1.38060000E-0004	9.40500000E-0005	9.52800000E-0005	9.70900000E-0005	1.47260000E-0004	1.62600000E-0004	2.62370000E-0004	2.28900000E-0004	3.50850000E-0004	2.68340000E-0004	2.50590000E-0004	2.48960000E-0004	2.25800000E-0004	1.04460000E-0004	1.29070000E-0004	1.68000000E-0005	-3.01400000E-0005	-7.32000000E-0006	3.76000000E-0006	2.89300000E-0005	8.78300000E-0005	1.33560000E-0004	2.39250000E-0004	3.26180000E-0004	4.43570000E-0004	5.30050000E-0004	6.39530000E-0004	6.95970000E-0004	7.83880000E-0004	8.83130000E-0004	9.65540000E-0004	1.02518000E-0003	1.08259000E-0003	1.12392000E-0003	1.23890000E-0003	1.24310000E-0003	1.28758000E-0003	1.33062000E-0003	1.36297000E-0003	1.37308000E-0003	1.44067000E-0003	1.41186000E-0003	1.45406000E-0003
8.00000000E-0001	2.65710000E-0004	1.06810000E-0004	2.87890000E-0004	1.08820000E-0004	1.48730000E-0004	3.60400000E-0005	-3.43900000E-0005	-3.60700000E-0005	-1.22270000E-0004	-2.49700000E-0005	4.87800000E-0005	6.15600000E-0005	1.54390000E-0004	1.03940000E-0004	2.24220000E-0004	1.70720000E-0004	1.84850000E-0004	1.46240000E-0004	9.30300000E-0005	3.77200000E-0005	-2.74000000E-0005	-1.01560000E-0004	-1.19100000E-0004	-1.12360000E-0004	-1.42850000E-0004	-9.95900000E-0005	3.30000000E-0006	9.34600000E-0005	1.91530000E-0004	2.74080000E-0004	3.98770000E-0004	4.88500000E-0004	6.33160000E-0004	7.04640000E-0004	8.27010000E-0004	9.18000000E-0004	9.86800000E-0004	1.03735000E-0003	1.09557000E-0003	1.14584000E-0003	1.23669000E-0003	1.23606000E-0003	1.32095000E-0003	1.37883000E-0003	1.41581000E-0003	1.41025000E-0003	1.47450000E-0003	1.54947000E-0003	1.53864000E-0003
9.00000000E-0001	7.45600000E-0005	5.01710000E-0004	-2.20400000E-0005	1.35190000E-0004	1.84500000E-0005	-6.81800000E-0005	6.13700000E-0005	-1.14240000E-0004	5.31200000E-0005	-5.10400000E-0005	1.86200000E-0005	7.79800000E-0005	1.01300000E-0004	2.21640000E-0004	1.99190000E-0004	2.18160000E-0004	2.57270000E-0004	1.54440000E-0004	7.00600000E-0005	6.99300000E-0005	-5.12800000E-0005	-8.47300000E-0005	-1.20090000E-0004	-1.46600000E-0004	-1.01360000E-0004	-8.02900000E-0005	-7.77000000E-0006	7.50200000E-0005	2.35880000E-0004	2.94610000E-0004	4.38340000E-0004	5.49560000E-0004	6.60450000E-0004	7.76410000E-0004	8.62310000E-0004	9.62960000E-0004	1.06894000E-0003	1.11664000E-0003	1.22298000E-0003	1.26276000E-0003	1.35643000E-0003	1.44541000E-0003	1.47485000E-0003	1.54439000E-0003	1.57087000E-0003	1.61394000E-0003	1.69987000E-0003	1.69325000E-0003	1.78105000E-0003
1.00000000E+0000	2.81650000E-0004	3.54570000E-0004	1.11000000E-0004	3.31850000E-0004	1.07200000E-0005	7.63300000E-0005	-6.74700000E-0005	-7.16700000E-0005	1.20700000E-0005	-8.03900000E-0005	6.66500000E-0005	4.20500000E-0005	8.80700000E-0005	1.68250000E-0004	1.44610000E-0004	1.75770000E-0004	1.24970000E-0004	5.97900000E-0005	7.86200000E-0005	2.38800000E-0005	-1.47620000E-0004	-1.66270000E-0004	-2.01900000E-0004	-2.09560000E-0004	-1.55580000E-0004	-1.26100000E-0004	-6.24400000E-0005	3.20900000E-0005	1.81680000E-0004	2.60360000E-0004	4.29990000E-0004	5.38550000E-0004	6.86710000E-0004	7.73460000E-0004	9.09760000E-0004	1.01851000E-0003	1.14053000E-0003	1.17368000E-0003	1.30915000E-0003	1.35450000E-0003	1.44158000E-0003	1.52616000E-0003	1.54000000E-0003	1.60923000E-0003	1.66591000E-0003	1.74305000E-0003	1.82566000E-0003	1.88092000E-0003	1.92781000E-0003
1.10000000E+0000	1.59080000E-0004	3.63650000E-0004	1.68000000E-0005	1.24980000E-0004	-8.58600000E-0005	-1.41590000E-0004	-1.33210000E-0004	-1.96480000E-0004	-1.05820000E-0004	-1.90130000E-0004	-6.95900000E-0005	3.65000000E-0006	3.13000000E-0006	4.75200000E-0005	1.25170000E-0004	6.84500000E-0005	1.02260000E-0004	1.10650000E-0004	5.20100000E-0005	-2.42800000E-0005	-6.99400000E-0005	-1.80230000E-0004	-1.69450000E-0004	-1.58520000E-0004	-1.39110000E-0004	-1.10700000E-0004	1.98200000E-0005	1.42090000E-0004	2.69300000E-0004	3.56220000E-0004	4.95920000E-0004	6.38140000E-0004	8.06300000E-0004	8.96800000E-0004	1.02144000E-0003	1.11514000E-0003	1.24033000E-0003	1.31466000E-0003	1.39097000E-0003	1.47031000E-0003	1.53334000E-0003	1.58270000E-0003	1.67464000E-0003	1.73052000E-0003	1.80983000E-0003	1.85336000E-0003	1.92444000E-0003	1.99817000E-0003	2.11120000E-0003
1.20000000E+0000	2.75090000E-0004	-2.15400000E-0005	-2.99000000E-0006	-1.50460000E-0004	-1.94020000E-0004	-1.95140000E-0004	-2.34080000E-0004	-2.99470000E-0004	-3.24350000E-0004	-3.19260000E-0004	-2.93650000E-0004	-1.91210000E-0004	-9.96600000E-0005	-9.88400000E-0005	1.17500000E-0005	-1.84600000E-0005	-5.58000000E-0006	-7.87100000E-0005	-1.45520000E-0004	-1.28620000E-0004	-2.06290000E-0004	-2.63130000E-0004	-3.09720000E-0004	-2.70210000E-0004	-2.86680000E-0004	-1.96160000E-0004	-9.42100000E-0005	-4.87000000E-0006	1.02620000E-0004	2.29170000E-0004	4.30850000E-0004	5.46850000E-0004	6.94150000E-0004	8.31940000E-0004	9.61750000E-0004	1.09681000E-0003	1.18754000E-0003	1.23122000E-0003	1.38727000E-0003	1.42919000E-0003	1.55678000E-0003	1.64301000E-0003	1.67532000E-0003	1.79843000E-0003	1.84577000E-0003	1.90016000E-0003	1.98297000E-0003	2.03312000E-0003	2.12380000E-0003
1.30000000E+0000	9.30900000E-0005	2.76640000E-0004	-9.71000000E-0005	1.11500000E-0004	-1.67910000E-0004	-2.13120000E-0004	-1.85840000E-0004	-3.01780000E-0004	-1.81270000E-0004	-2.21310000E-0004	-1.98340000E-0004	-8.68500000E-0005	-1.25030000E-0004	-4.50100000E-0005	2.96700000E-0005	-7.37100000E-0005	6.94000000E-0006	-8.27200000E-0005	-1.55720000E-0004	-1.99990000E-0004	-3.03490000E-0004	-3.42900000E-0004	-3.66430000E-0004	-3.82920000E-0004	-3.39190000E-0004	-2.98540000E-0004	-1.99530000E-0004	-6.45400000E-0005	7.83900000E-0005	1.90270000E-0004	3.47820000E-0004	5.02780000E-0004	6.89090000E-0004	7.91780000E-0004	9.02890000E-0004	1.00820000E-0003	1.14182000E-0003	1.25111000E-0003	1.37204000E-0003	1.43833000E-0003	1.53281000E-0003	1.60882000E-0003	1.69284000E-0003	1.76154000E-0003	1.87863000E-0003	1.95626000E-0003	2.04532000E-0003	2.09654000E-0003	2.21160000E-0003
1.40000000E+0000	1.11560000E-0004	9.13200000E-0005	-8.57500000E-0005	-3.86800000E-0005	-2.83900000E-0004	-2.38390000E-0004	-3.39870000E-0004	-4.25290000E-0004	-3.90190000E-0004	-3.39470000E-0004	-2.54790000E-0004	-2.88830000E-0004	-8.71100000E-0005	-1.53530000E-0004	-9.25400000E-0005	-4.76500000E-0005	-1.21120000E-0004	-7.46100000E-0005	-1.72530000E-0004	-2.42590000E-0004	-2.44400000E-0004	-3.45360000E-0004	-3.93290000E-0004	-3.01780000E-0004	-2.58010000E-0004	-2.36940000E-0004	-1.43800000E-0004	5.98000000E-0006	1.06110000E-0004	2.51040000E-0004	3.96250000E-0004	5.64120000E-0004	7.05500000E-0004	8.26330000E-0004	9.21170000E-0004	1.05438000E-0003	1.22242000E-0003	1.27148000E-0003	1.39427000E-0003	1.49291000E-0003	1.58486000E-0003	1.66653000E-0003	1.79283000E-0003	1.87456000E-0003	1.94427000E-0003	2.01520000E-0003	2.12459000E-0003	2.20998000E-0003	2.26811000E-0003
1.50000000E+0000	-1.64140000E-0004	3.57800000E-0005	-2.49030000E-0004	-1.36070000E-0004	-3.08000000E-0004	-2.83240000E-0004	-3.76850000E-0004	-5.28160000E-0004	-4.02680000E-0004	-5.08810000E-0004	-3.29380000E-0004	-3.19860000E-0004	-2.10780000E-0004	-1.49550000E-0004	-1.87610000E-0004	-1.20630000E-0004	-1.53850000E-0004	-1.77030000E-0004	-2.86040000E-0004	-2.76680000E-0004	-3.49710000E-0004	-4.30980000E-0004	-4.53470000E-0004	-4.07850000E-0004	-4.01990000E-0004	-3.33840000E-0004	-2.59850000E-0004	-1.13170000E-0004	5.34400000E-0005	1.66160000E-0004	3.57360000E-0004	5.17340000E-0004	6.88400000E-0004	8.54100000E-0004	9.61970000E-0004	1.08990000E-0003	1.20344000E-0003	1.31411000E-0003	1.44749000E-0003	1.52729000E-0003	1.61251000E-0003	1.70312000E-0003	1.80839000E-0003	1.89673000E-0003	1.98387000E-0003	2.04833000E-0003	2.14353000E-0003	2.24060000E-0003	2.33567000E-0003
1.60000000E+0000	1.86830000E-0004	3.25000000E-0005	1.33080000E-0004	-2.56650000E-0004	-1.90100000E-0005	-3.69490000E-0004	-1.41650000E-0004	-3.23660000E-0004	-2.71940000E-0004	-2.30750000E-0004	-2.83010000E-0004	-1.10250000E-0004	-1.12460000E-0004	-6.89200000E-0005	7.38000000E-0006	-4.70400000E-0005	-8.18200000E-0005	-1.02000000E-0004	-1.73390000E-0004	-2.17870000E-0004	-2.52330000E-0004	-3.53060000E-0004	-3.69060000E-0004	-3.65150000E-0004	-3.59330000E-0004	-2.44860000E-0004	-1.91730000E-0004	-5.63200000E-0005	1.25370000E-0004	2.33760000E-0004	3.98600000E-0004	5.56140000E-0004	7.41740000E-0004	8.48640000E-0004	9.87850000E-0004	1.12822000E-0003	1.31920000E-0003	1.35956000E-0003	1.43251000E-0003	1.57896000E-0003	1.68057000E-0003	1.73677000E-0003	1.83119000E-0003	1.93190000E-0003	2.01994000E-0003	2.13197000E-0003	2.25876000E-0003	2.32579000E-0003	2.44825000E-0003
1.70000000E+0000	4.61600000E-0005	7.63200000E-0005	-3.27930000E-0004	-1.43040000E-0004	-4.39270000E-0004	-3.20400000E-0004	-4.39710000E-0004	-4.12860000E-0004	-4.54540000E-0004	-4.77040000E-0004	-3.39730000E-0004	-3.15730000E-0004	-2.05500000E-0004	-1.81090000E-0004	-1.19980000E-0004	-9.98400000E-0005	-1.75590000E-0004	-1.83550000E-0004	-2.65800000E-0004	-2.95670000E-0004	-4.03040000E-0004	-4.75620000E-0004	-4.70450000E-0004	-4.78350000E-0004	-4.51440000E-0004	-3.50980000E-0004	-2.79630000E-0004	-1.39280000E-0004	5.63400000E-0005	1.97120000E-0004	3.76020000E-0004	5.22530000E-0004	7.13580000E-0004	8.59350000E-0004	9.92160000E-0004	1.14454000E-0003	1.30067000E-0003	1.37892000E-0003	1.50372000E-0003	1.66334000E-0003	1.72747000E-0003	1.78689000E-0003	1.90425000E-0003	1.99848000E-0003	2.09280000E-0003	2.20566000E-0003	2.33127000E-0003	2.43476000E-0003	2.55908000E-0003
1.80000000E+0000	-4.74000000E-0005	-2.47400000E-0005	-3.87050000E-0004	-2.14490000E-0004	-3.54840000E-0004	-4.66120000E-0004	-4.78260000E-0004	-5.85130000E-0004	-4.91460000E-0004	-5.66970000E-0004	-4.76310000E-0004	-3.81340000E-0004	-3.24360000E-0004	-2.76060000E-0004	-2.77180000E-0004	-1.63960000E-0004	-2.70540000E-0004	-2.57330000E-0004	-3.27340000E-0004	-4.10110000E-0004	-4.88940000E-0004	-5.29650000E-0004	-5.55020000E-0004	-5.30270000E-0004	-4.64310000E-0004	-3.84660000E-0004	-2.78450000E-0004	-1.38620000E-0004	-2.22500000E-0005	1.64410000E-0004	3.62200000E-0004	5.35820000E-0004	6.72200000E-0004	8.39810000E-0004	9.82840000E-0004	1.12324000E-0003	1.28528000E-0003	1.39272000E-0003	1.53163000E-0003	1.61063000E-0003	1.77181000E-0003	1.85086000E-0003	1.92958000E-0003	2.03022000E-0003	2.13476000E-0003	2.25778000E-0003	2.36116000E-0003	2.46618000E-0003	2.57325000E-0003
1.90000000E+0000	4.13100000E-0005	-2.10230000E-0004	-1.04120000E-0004	-2.67560000E-0004	-3.16290000E-0004	-3.99900000E-0004	-5.35560000E-0004	-4.48530000E-0004	-5.13070000E-0004	-4.76300000E-0004	-4.27200000E-0004	-4.10210000E-0004	-2.70740000E-0004	-3.12290000E-0004	-2.55260000E-0004	-2.34400000E-0004	-3.02050000E-0004	-2.92720000E-0004	-3.40180000E-0004	-4.45390000E-0004	-4.45720000E-0004	-4.61650000E-0004	-5.55960000E-0004	-4.86650000E-0004	-4.67810000E-0004	-4.11640000E-0004	-3.00680000E-0004	-1.11000000E-0004	4.17900000E-0005	1.39050000E-0004	3.50160000E-0004	5.22440000E-0004	6.57790000E-0004	8.29240000E-0004	9.72210000E-0004	1.10354000E-0003	1.28122000E-0003	1.35560000E-0003	1.49193000E-0003	1.62703000E-0003	1.68283000E-0003	1.79263000E-0003	1.88218000E-0003	1.98167000E-0003	2.07014000E-0003	2.18111000E-0003	2.29731000E-0003	2.39166000E-0003	2.51646000E-0003
2.00000000E+0000	1.21600000E-0005	-8.88300000E-0005	-8.99300000E-0005	-2.45660000E-0004	-3.49030000E-0004	-3.57210000E-0004	-4.43100000E-0004	-4.83910000E-0004	-4.84150000E-0004	-4.40280000E-0004	-4.90830000E-0004	-3.78980000E-0004	-2.86440000E-0004	-2.93340000E-0004	-1.96820000E-0004	-2.16430000E-0004	-2.85020000E-0004	-2.34890000E-0004	-3.10680000E-0004	-3.91850000E-0004	-4.11300000E-0004	-4.71210000E-0004	-5.26760000E-0004	-4.66200000E-0004	-4.64920000E-0004	-4.18340000E-0004	-2.92280000E-0004	-1.35250000E-0004	4.46500000E-0005	1.65590000E-0004	3.54360000E-0004	5.26950000E-0004	7.35180000E-0004	8.74510000E-0004	1.00087000E-0003	1.14860000E-0003	1.32907000E-0003	1.42106000E-0003	1.54826000E-0003	1.66001000E-0003	1.75444000E-0003	1.82900000E-0003	1.93417000E-0003	2.04926000E-0003	2.17363000E-0003	2.24092000E-0003	2.41421000E-0003	2.45999000E-0003	2.61660000E-0003
2.10000000E+0000	-3.80870000E-0004	-1.84830000E-0004	-4.54420000E-0004	-5.21390000E-0004	-5.49650000E-0004	-7.42280000E-0004	-5.85630000E-0004	-8.06530000E-0004	-6.01430000E-0004	-7.31700000E-0004	-5.70810000E-0004	-4.42960000E-0004	-4.65050000E-0004	-3.27920000E-0004	-3.58190000E-0004	-3.56700000E-0004	-2.93420000E-0004	-3.85610000E-0004	-4.85860000E-0004	-4.81420000E-0004	-5.71310000E-0004	-6.05030000E-0004	-6.44570000E-0004	-5.95780000E-0004	-5.16180000E-0004	-4.43530000E-0004	-3.45320000E-0004	-1.73300000E-0004	-6.88000000E-0006	1.12090000E-0004	3.61400000E-0004	4.93960000E-0004	7.12630000E-0004	8.60900000E-0004	1.02979000E-0003	1.15213000E-0003	1.29574000E-0003	1.43868000E-0003	1.54060000E-0003	1.64176000E-0003	1.76243000E-0003	1.86053000E-0003	1.94947000E-0003	2.09937000E-0003	2.20164000E-0003	2.30229000E-0003	2.44619000E-0003	2.53998000E-0003	2.68015000E-0003
2.20000000E+0000	-7.99000000E-0006	-1.29650000E-0004	-2.40610000E-0004	-2.88450000E-0004	-4.30690000E-0004	-4.28760000E-0004	-4.67790000E-0004	-5.98900000E-0004	-5.20720000E-0004	-5.61430000E-0004	-4.58850000E-0004	-4.60500000E-0004	-3.83930000E-0004	-3.59370000E-0004	-3.20950000E-0004	-2.98150000E-0004	-3.58370000E-0004	-3.62300000E-0004	-3.90880000E-0004	-5.05840000E-0004	-5.11470000E-0004	-5.81400000E-0004	-6.16940000E-0004	-5.92050000E-0004	-5.11360000E-0004	-4.67510000E-0004	-3.16520000E-0004	-1.67220000E-0004	1.39400000E-0005	1.55560000E-0004	3.58650000E-0004	5.44980000E-0004	7.65650000E-0004	8.92650000E-0004	1.06298000E-0003	1.20295000E-0003	1.37371000E-0003	1.44204000E-0003	1.58284000E-0003	1.67715000E-0003	1.79906000E-0003	1.86019000E-0003	2.02441000E-0003	2.12500000E-0003	2.25795000E-0003	2.35954000E-0003	2.48142000E-0003	2.57600000E-0003	2.72061000E-0003
2.30000000E+0000	-2.27740000E-0004	-2.37080000E-0004	-3.69090000E-0004	-4.22640000E-0004	-4.86250000E-0004	-6.82600000E-0004	-6.59080000E-0004	-7.78990000E-0004	-6.58160000E-0004	-6.29020000E-0004	-6.59180000E-0004	-4.55060000E-0004	-3.89760000E-0004	-4.48920000E-0004	-3.20760000E-0004	-3.74500000E-0004	-3.49060000E-0004	-3.58280000E-0004	-4.79070000E-0004	-4.99010000E-0004	-6.07280000E-0004	-6.51380000E-0004	-6.26050000E-0004	-5.97090000E-0004	-5.96340000E-0004	-5.02620000E-0004	-3.94570000E-0004	-2.21870000E-0004	-4.34500000E-0005	1.22070000E-0004	3.08750000E-0004	4.68930000E-0004	6.50890000E-0004	8.24780000E-0004	9.95380000E-0004	1.14563000E-0003	1.34538000E-0003	1.45443000E-0003	1.59055000E-0003	1.67737000E-0003	1.84696000E-0003	1.93159000E-0003	2.05803000E-0003	2.13564000E-0003	2.27891000E-0003	2.37679000E-0003	2.54054000E-0003	2.63955000E-0003	2.78595000E-0003
2.40000000E+0000	6.09000000E-0005	-4.25380000E-0004	-2.23070000E-0004	-5.22410000E-0004	-5.40730000E-0004	-4.93370000E-0004	-6.97710000E-0004	-5.83880000E-0004	-6.56610000E-0004	-5.86720000E-0004	-5.73020000E-0004	-4.78920000E-0004	-4.12570000E-0004	-4.05800000E-0004	-3.16430000E-0004	-3.97150000E-0004	-3.33310000E-0004	-3.93380000E-0004	-5.11800000E-0004	-5.55720000E-0004	-6.33400000E-0004	-6.90680000E-0004	-6.62890000E-0004	-6.37920000E-0004	-6.33280000E-0004	-5.12830000E-0004	-3.85500000E-0004	-2.38170000E-0004	-3.16700000E-0005	1.18020000E-0004	3.90650000E-0004	5.39080000E-0004	7.27100000E-0004	8.98980000E-0004	1.08316000E-0003	1.22239000E-0003	1.39510000E-0003	1.50917000E-0003	1.61489000E-0003	1.74957000E-0003	1.90609000E-0003	1.98563000E-0003	2.09437000E-0003	2.20019000E-0003	2.32736000E-0003	2.41420000E-0003	2.60898000E-0003	2.72236000E-0003	2.86690000E-0003
2.50000000E+0000	-2.24190000E-0004	-2.05160000E-0004	-4.52470000E-0004	-4.49200000E-0004	-5.87750000E-0004	-5.68070000E-0004	-7.08360000E-0004	-7.01060000E-0004	-6.28980000E-0004	-7.05140000E-0004	-5.43070000E-0004	-5.40200000E-0004	-4.34660000E-0004	-3.75630000E-0004	-4.25260000E-0004	-3.24290000E-0004	-3.80290000E-0004	-4.29710000E-0004	-3.85680000E-0004	-5.49380000E-0004	-5.68080000E-0004	-6.42070000E-0004	-6.69900000E-0004	-6.63500000E-0004	-6.29940000E-0004	-5.13340000E-0004	-3.66730000E-0004	-2.61230000E-0004	-3.04100000E-0005	1.22760000E-0004	3.14850000E-0004	4.74540000E-0004	7.00720000E-0004	8.82100000E-0004	1.02928000E-0003	1.17119000E-0003	1.31192000E-0003	1.45047000E-0003	1.57318000E-0003	1.67130000E-0003	1.81488000E-0003	1.93206000E-0003	1.98768000E-0003	2.12936000E-0003	2.23727000E-0003	2.33711000E-0003	2.47807000E-0003	2.57362000E-0003	2.79206000E-0003
2.60000000E+0000	-8.08600000E-0005	-1.90210000E-0004	-3.10400000E-0004	-4.28270000E-0004	-5.33170000E-0004	-5.76540000E-0004	-6.04080000E-0004	-6.68440000E-0004	-6.81220000E-0004	-6.12760000E-0004	-5.67060000E-0004	-4.75160000E-0004	-3.67430000E-0004	-3.37080000E-0004	-3.46310000E-0004	-3.47650000E-0004	-3.08040000E-0004	-3.56340000E-0004	-4.62650000E-0004	-5.32440000E-0004	-5.75420000E-0004	-5.97530000E-0004	-6.48860000E-0004	-5.83110000E-0004	-5.61160000E-0004	-4.91410000E-0004	-3.68060000E-0004	-1.47060000E-0004	-8.49000000E-0006	1.58820000E-0004	3.45970000E-0004	5.07870000E-0004	7.28880000E-0004	8.94970000E-0004	9.96470000E-0004	1.15953000E-0003	1.36488000E-0003	1.51280000E-0003	1.59186000E-0003	1.66155000E-0003	1.81006000E-0003	1.88370000E-0003	1.99366000E-0003	2.10169000E-0003	2.22248000E-0003	2.33615000E-0003	2.46014000E-0003	2.54437000E-0003	2.69082000E-0003
2.70000000E+0000	-1.34110000E-0004	-4.12580000E-0004	-1.43890000E-0004	-6.34890000E-0004	-4.35440000E-0004	-6.75650000E-0004	-7.08290000E-0004	-6.59090000E-0004	-7.89770000E-0004	-6.07780000E-0004	-6.72450000E-0004	-4.97000000E-0004	-4.71920000E-0004	-4.60630000E-0004	-4.46830000E-0004	-4.15600000E-0004	-4.27030000E-0004	-4.66000000E-0004	-4.94980000E-0004	-5.53990000E-0004	-6.33660000E-0004	-6.65760000E-0004	-6.75540000E-0004	-6.43360000E-0004	-6.08750000E-0004	-5.13110000E-0004	-3.68950000E-0004	-1.94910000E-0004	-4.16100000E-0005	1.17210000E-0004	2.94880000E-0004	4.43810000E-0004	6.46270000E-0004	8.15420000E-0004	9.42890000E-0004	1.11299000E-0003	1.30213000E-0003	1.42389000E-0003	1.58071000E-0003	1.67268000E-0003	1.83420000E-0003	1.88768000E-0003	2.03691000E-0003	2.11012000E-0003	2.25052000E-0003	2.37078000E-0003	2.50900000E-0003	2.61276000E-0003	2.76049000E-0003
2.80000000E+0000	-1.54810000E-0004	-5.68890000E-0004	-5.35570000E-0004	-6.09550000E-0004	-8.10450000E-0004	-7.60830000E-0004	-1.00566000E-0003	-9.40130000E-0004	-9.03160000E-0004	-1.01294000E-0003	-8.72690000E-0004	-8.08240000E-0004	-7.24720000E-0004	-6.51020000E-0004	-5.91810000E-0004	-5.53400000E-0004	-5.20320000E-0004	-5.74570000E-0004	-6.51500000E-0004	-6.89160000E-0004	-7.59840000E-0004	-8.05720000E-0004	-8.52350000E-0004	-8.14140000E-0004	-6.97140000E-0004	-6.16260000E-0004	-4.67450000E-0004	-3.50530000E-0004	-1.31310000E-0004	6.99300000E-0005	2.58990000E-0004	4.33930000E-0004	6.51090000E-0004	8.47450000E-0004	1.00887000E-0003	1.15220000E-0003	1.35332000E-0003	1.46513000E-0003	1.62123000E-0003	1.74081000E-0003	1.88795000E-0003	1.99477000E-0003	2.10057000E-0003	2.18917000E-0003	2.34180000E-0003	2.43883000E-0003	2.60181000E-0003	2.71343000E-0003	2.86465000E-0003
2.90000000E+0000	-4.65330000E-0004	-4.03670000E-0004	-4.51260000E-0004	-5.63800000E-0004	-6.57150000E-0004	-7.61560000E-0004	-8.04780000E-0004	-9.40190000E-0004	-8.20310000E-0004	-9.24190000E-0004	-8.28990000E-0004	-7.27620000E-0004	-6.90500000E-0004	-5.68430000E-0004	-5.77700000E-0004	-5.62290000E-0004	-5.05990000E-0004	-5.72730000E-0004	-6.30520000E-0004	-6.54740000E-0004	-7.44450000E-0004	-7.73500000E-0004	-7.91020000E-0004	-7.35410000E-0004	-6.78620000E-0004	-5.81170000E-0004	-4.62910000E-0004	-2.74040000E-0004	-8.07700000E-0005	8.80700000E-0005	3.05840000E-0004	4.91360000E-0004	7.11250000E-0004	8.89850000E-0004	1.08374000E-0003	1.25794000E-0003	1.39282000E-0003	1.49884000E-0003	1.66703000E-0003	1.77246000E-0003	1.89669000E-0003	2.01979000E-0003	2.09648000E-0003	2.22687000E-0003	2.40413000E-0003	2.47541000E-0003	2.65015000E-0003	2.77413000E-0003	2.92367000E-0003
3.00000000E+0000	-1.25030000E-0004	-4.58490000E-0004	-3.25700000E-0004	-6.71070000E-0004	-5.61460000E-0004	-7.78070000E-0004	-7.87650000E-0004	-7.58480000E-0004	-7.73020000E-0004	-7.73050000E-0004	-7.26100000E-0004	-5.87170000E-0004	-5.69920000E-0004	-5.06160000E-0004	-4.72280000E-0004	-5.48930000E-0004	-4.35530000E-0004	-5.25480000E-0004	-5.91050000E-0004	-5.90810000E-0004	-6.91510000E-0004	-7.33150000E-0004	-7.57440000E-0004	-6.91070000E-0004	-6.42420000E-0004	-5.56940000E-0004	-4.12500000E-0004	-2.14700000E-0004	-4.49400000E-0005	1.14550000E-0004	3.38410000E-0004	5.03110000E-0004	6.90880000E-0004	8.81380000E-0004	1.05255000E-0003	1.20171000E-0003	1.35474000E-0003	1.51128000E-0003	1.63680000E-0003	1.73267000E-0003	1.91783000E-0003	2.01584000E-0003	2.11159000E-0003	2.21667000E-0003	2.37653000E-0003	2.47725000E-0003	2.64088000E-0003	2.75994000E-0003	2.92330000E-0003
3.10000000E+0000	-1.05080000E-0004	-4.61040000E-0004	-3.72990000E-0004	-5.99500000E-0004	-6.35690000E-0004	-6.31870000E-0004	-7.83540000E-0004	-7.45430000E-0004	-8.29590000E-0004	-7.60060000E-0004	-7.19430000E-0004	-6.40750000E-0004	-5.90440000E-0004	-5.49710000E-0004	-5.04860000E-0004	-5.11160000E-0004	-4.86800000E-0004	-5.47220000E-0004	-6.39830000E-0004	-6.64380000E-0004	-7.54200000E-0004	-7.76570000E-0004	-8.12990000E-0004	-7.51060000E-0004	-7.32700000E-0004	-5.97310000E-0004	-4.53500000E-0004	-2.61500000E-0004	-4.47800000E-0005	8.48900000E-0005	3.17030000E-0004	5.13240000E-0004	7.32060000E-0004	9.04720000E-0004	1.08625000E-0003	1.27284000E-0003	1.43191000E-0003	1.52856000E-0003	1.68146000E-0003	1.84901000E-0003	1.97867000E-0003	2.08955000E-0003	2.22853000E-0003	2.32186000E-0003	2.47257000E-0003	2.56216000E-0003	2.72878000E-0003	2.83421000E-0003	2.99614000E-0003
3.20000000E+0000	-3.73700000E-0004	-1.84760000E-0004	-5.79290000E-0004	-4.52600000E-0004	-7.93530000E-0004	-6.51870000E-0004	-8.68240000E-0004	-8.26450000E-0004	-7.82520000E-0004	-7.84640000E-0004	-7.85280000E-0004	-6.71460000E-0004	-5.71570000E-0004	-5.17200000E-0004	-4.57090000E-0004	-5.01970000E-0004	-4.54090000E-0004	-5.08190000E-0004	-5.31420000E-0004	-5.85450000E-0004	-6.74780000E-0004	-7.37970000E-0004	-7.04500000E-0004	-6.74280000E-0004	-6.47330000E-0004	-5.14660000E-0004	-3.50260000E-0004	-2.27780000E-0004	1.35100000E-0005	1.76210000E-0004	4.17680000E-0004	6.19260000E-0004	8.03220000E-0004	9.90960000E-0004	1.18884000E-0003	1.33516000E-0003	1.46749000E-0003	1.61933000E-0003	1.76771000E-0003	1.88548000E-0003	2.04311000E-0003	2.15234000E-0003	2.28168000E-0003	2.42223000E-0003	2.56319000E-0003	2.64697000E-0003	2.83001000E-0003	2.97130000E-0003	3.15336000E-0003
3.30000000E+0000	-2.55710000E-0004	-3.58000000E-0004	-4.86580000E-0004	-5.93500000E-0004	-6.19780000E-0004	-6.66160000E-0004	-8.59480000E-0004	-7.37690000E-0004	-8.79460000E-0004	-8.00330000E-0004	-7.03710000E-0004	-6.96810000E-0004	-5.83060000E-0004	-5.55870000E-0004	-5.80540000E-0004	-4.88160000E-0004	-4.92120000E-0004	-5.53620000E-0004	-5.93240000E-0004	-6.39070000E-0004	-7.57860000E-0004	-7.67880000E-0004	-7.98910000E-0004	-7.59890000E-0004	-7.28770000E-0004	-6.52920000E-0004	-4.75860000E-0004	-3.06580000E-0004	-1.19270000E-0004	7.82100000E-0005	3.09530000E-0004	5.30640000E-0004	7.21070000E-0004	8.97890000E-0004	1.07408000E-0003	1.22105000E-0003	1.43447000E-0003	1.54675000E-0003	1.67696000E-0003	1.86383000E-0003	1.97236000E-0003	2.06132000E-0003	2.19212000E-0003	2.35516000E-0003	2.48127000E-0003	2.64767000E-0003	2.78432000E-0003	2.88838000E-0003	3.10653000E-0003
3.40000000E+0000	-2.95250000E-0004	-6.98370000E-0004	-5.27610000E-0004	-8.53170000E-0004	-8.05670000E-0004	-8.54830000E-0004	-1.00095000E-0003	-9.54510000E-0004	-1.02651000E-0003	-8.78990000E-0004	-9.43830000E-0004	-8.08580000E-0004	-6.93300000E-0004	-7.32850000E-0004	-5.66240000E-0004	-6.42790000E-0004	-6.20420000E-0004	-6.30490000E-0004	-7.26210000E-0004	-7.63230000E-0004	-8.01240000E-0004	-8.80910000E-0004	-8.98370000E-0004	-8.29410000E-0004	-7.83150000E-0004	-6.72690000E-0004	-4.75370000E-0004	-3.17370000E-0004	-1.18550000E-0004	5.45100000E-0005	2.92050000E-0004	5.16150000E-0004	7.09850000E-0004	8.56730000E-0004	1.04840000E-0003	1.23511000E-0003	1.40291000E-0003	1.53844000E-0003	1.71061000E-0003	1.85677000E-0003	2.00118000E-0003	2.12474000E-0003	2.27842000E-0003	2.39661000E-0003	2.54676000E-0003	2.68456000E-0003	2.84129000E-0003	2.94831000E-0003	3.10254000E-0003
3.50000000E+0000	-3.02800000E-0004	-7.35340000E-0004	-5.03150000E-0004	-8.09550000E-0004	-6.79520000E-0004	-9.06120000E-0004	-9.01380000E-0004	-9.36110000E-0004	-9.57400000E-0004	-9.11060000E-0004	-8.19940000E-0004	-7.26140000E-0004	-6.51980000E-0004	-6.31610000E-0004	-5.38590000E-0004	-5.59970000E-0004	-5.34420000E-0004	-5.72990000E-0004	-6.47660000E-0004	-6.96990000E-0004	-8.05450000E-0004	-8.68160000E-0004	-8.39190000E-0004	-8.63140000E-0004	-7.88330000E-0004	-6.62090000E-0004	-5.25270000E-0004	-3.27600000E-0004	-1.01280000E-0004	8.83500000E-0005	3.59580000E-0004	5.56210000E-0004	7.55060000E-0004	9.47570000E-0004	1.10934000E-0003	1.32556000E-0003	1.56545000E-0003	1.67160000E-0003	1.81803000E-0003	1.92146000E-0003	2.10984000E-0003	2.21350000E-0003	2.36814000E-0003	2.47290000E-0003	2.67557000E-0003	2.76269000E-0003	2.96354000E-0003	3.05626000E-0003	3.24874000E-0003
3.60000000E+0000	-4.22120000E-0004	-4.12880000E-0004	-4.74150000E-0004	-6.51620000E-0004	-6.93140000E-0004	-8.48250000E-0004	-8.25900000E-0004	-8.73100000E-0004	-8.72870000E-0004	-9.02800000E-0004	-8.42060000E-0004	-7.67250000E-0004	-6.02610000E-0004	-6.09560000E-0004	-5.83330000E-0004	-5.35510000E-0004	-5.68830000E-0004	-5.84680000E-0004	-6.66250000E-0004	-7.70130000E-0004	-8.07680000E-0004	-8.52690000E-0004	-9.02010000E-0004	-8.39080000E-0004	-7.76990000E-0004	-6.74440000E-0004	-5.08640000E-0004	-3.31990000E-0004	-9.10800000E-0005	8.52200000E-0005	3.23410000E-0004	5.46060000E-0004	7.83490000E-0004	9.39060000E-0004	1.11970000E-0003	1.31002000E-0003	1.50842000E-0003	1.65879000E-0003	1.84051000E-0003	1.95121000E-0003	2.05828000E-0003	2.17665000E-0003	2.33066000E-0003	2.45029000E-0003	2.63897000E-0003	2.77711000E-0003	2.91770000E-0003	3.05344000E-0003	3.21979000E-0003
3.70000000E+0000	-7.13480000E-0004	-3.69840000E-0004	-8.14010000E-0004	-6.12310000E-0004	-8.26420000E-0004	-9.92480000E-0004	-9.62080000E-0004	-1.16011000E-0003	-1.01955000E-0003	-1.03213000E-0003	-9.35070000E-0004	-8.38230000E-0004	-7.75740000E-0004	-7.13300000E-0004	-7.21090000E-0004	-6.26230000E-0004	-6.21110000E-0004	-6.87300000E-0004	-7.90710000E-0004	-8.44840000E-0004	-8.72220000E-0004	-9.28440000E-0004	-9.60390000E-0004	-8.46800000E-0004	-8.44460000E-0004	-7.06440000E-0004	-5.29200000E-0004	-3.27880000E-0004	-9.69300000E-0005	1.15300000E-0004	3.44730000E-0004	5.68670000E-0004	7.90520000E-0004	9.95280000E-0004	1.17179000E-0003	1.35604000E-0003	1.55992000E-0003	1.70026000E-0003	1.84933000E-0003	1.99795000E-0003	2.15775000E-0003	2.23407000E-0003	2.41384000E-0003	2.56465000E-0003	2.69027000E-0003	2.84778000E-0003	3.01018000E-0003	3.13090000E-0003	3.31771000E-0003
3.80000000E+0000	-3.50110000E-0004	-6.36800000E-0004	-5.77350000E-0004	-7.64950000E-0004	-7.74570000E-0004	-8.67080000E-0004	-9.73150000E-0004	-9.36720000E-0004	-9.74670000E-0004	-9.19370000E-0004	-8.92640000E-0004	-7.96730000E-0004	-6.95830000E-0004	-6.53260000E-0004	-6.61680000E-0004	-6.36830000E-0004	-6.22110000E-0004	-7.06730000E-0004	-6.98390000E-0004	-8.23760000E-0004	-9.05430000E-0004	-9.07330000E-0004	-9.70890000E-0004	-9.12440000E-0004	-7.66280000E-0004	-7.09280000E-0004	-6.01910000E-0004	-3.89850000E-0004	-1.33510000E-0004	5.87600000E-0005	3.20440000E-0004	5.23510000E-0004	7.24330000E-0004	9.53910000E-0004	1.13631000E-0003	1.31617000E-0003	1.51520000E-0003	1.63026000E-0003	1.82711000E-0003	1.95883000E-0003	2.09565000E-0003	2.21324000E-0003	2.35196000E-0003	2.50492000E-0003	2.62920000E-0003	2.77904000E-0003	2.91748000E-0003	3.06189000E-0003	3.24770000E-0003
3.90000000E+0000	-1.50620000E-0004	-7.14060000E-0004	-4.52050000E-0004	-8.27090000E-0004	-6.94050000E-0004	-9.32660000E-0004	-1.00323000E-0003	-9.38770000E-0004	-9.80140000E-0004	-9.21080000E-0004	-9.15480000E-0004	-7.37720000E-0004	-7.17320000E-0004	-6.46040000E-0004	-6.26180000E-0004	-6.70470000E-0004	-5.76760000E-0004	-6.53280000E-0004	-7.37340000E-0004	-7.49850000E-0004	-8.89860000E-0004	-8.62670000E-0004	-9.00600000E-0004	-8.56790000E-0004	-8.41780000E-0004	-7.14650000E-0004	-5.72850000E-0004	-3.93120000E-0004	-1.67410000E-0004	8.38000000E-0006	3.16410000E-0004	5.47020000E-0004	7.67130000E-0004	9.48070000E-0004	1.18207000E-0003	1.35455000E-0003	1.54337000E-0003	1.66442000E-0003	1.86636000E-0003	1.97041000E-0003	2.09768000E-0003	2.25418000E-0003	2.38813000E-0003	2.55984000E-0003	2.68029000E-0003	2.83368000E-0003	3.00489000E-0003	3.12291000E-0003	3.32674000E-0003
4.00000000E+0000	-4.12360000E-0004	-6.45520000E-0004	-6.43710000E-0004	-8.40690000E-0004	-8.85420000E-0004	-1.04532000E-0003	-1.14300000E-0003	-1.13046000E-0003	-1.13650000E-0003	-1.03117000E-0003	-1.01586000E-0003	-9.09570000E-0004	-8.58720000E-0004	-7.43130000E-0004	-7.22750000E-0004	-7.28830000E-0004	-7.04520000E-0004	-7.39600000E-0004	-7.75880000E-0004	-8.69240000E-0004	-9.60420000E-0004	-9.19930000E-0004	-9.92400000E-0004	-9.44580000E-0004	-8.25700000E-0004	-7.20870000E-0004	-5.62960000E-0004	-3.45140000E-0004	-8.69900000E-0005	9.26200000E-0005	3.40190000E-0004	5.80400000E-0004	7.60000000E-0004	9.61210000E-0004	1.18929000E-0003	1.32007000E-0003	1.52055000E-0003	1.68142000E-0003	1.80442000E-0003	1.98441000E-0003	2.09637000E-0003	2.21887000E-0003	2.33063000E-0003	2.53456000E-0003	2.63971000E-0003	2.81605000E-0003	2.97570000E-0003	3.10841000E-0003	3.34514000E-0003
4.10000000E+0000	-4.69480000E-0004	-6.45270000E-0004	-5.92530000E-0004	-7.70190000E-0004	-7.90860000E-0004	-8.79830000E-0004	-1.00743000E-0003	-9.03170000E-0004	-9.91630000E-0004	-9.60490000E-0004	-8.82490000E-0004	-8.23320000E-0004	-6.54940000E-0004	-6.92580000E-0004	-6.74650000E-0004	-5.89470000E-0004	-6.34200000E-0004	-6.36250000E-0004	-7.38440000E-0004	-8.03050000E-0004	-8.47540000E-0004	-9.44590000E-0004	-9.78540000E-0004	-8.98480000E-0004	-9.09570000E-0004	-7.29870000E-0004	-5.52350000E-0004	-3.53440000E-0004	-1.54690000E-0004	1.04730000E-0004	3.17790000E-0004	5.42200000E-0004	7.97090000E-0004	9.69630000E-0004	1.15815000E-0003	1.35370000E-0003	1.52638000E-0003	1.71852000E-0003	1.86580000E-0003	1.96711000E-0003	2.11811000E-0003	2.27082000E-0003	2.42942000E-0003	2.56826000E-0003	2.72616000E-0003	2.83374000E-0003	3.01920000E-0003	3.12812000E-0003	3.33615000E-0003
4.20000000E+0000	-4.22770000E-0004	-6.03510000E-0004	-5.47510000E-0004	-7.67590000E-0004	-7.67450000E-0004	-8.95970000E-0004	-9.58590000E-0004	-9.21040000E-0004	-9.07020000E-0004	-8.95040000E-0004	-8.98100000E-0004	-7.97420000E-0004	-6.35780000E-0004	-6.46500000E-0004	-5.83100000E-0004	-6.23890000E-0004	-6.33010000E-0004	-6.14170000E-0004	-7.16710000E-0004	-7.47230000E-0004	-8.13680000E-0004	-9.08300000E-0004	-8.87860000E-0004	-8.68040000E-0004	-8.15980000E-0004	-6.74710000E-0004	-5.15240000E-0004	-3.46010000E-0004	-1.15860000E-0004	1.09890000E-0004	3.37050000E-0004	5.17150000E-0004	7.47980000E-0004	1.01687000E-0003	1.16347000E-0003	1.32737000E-0003	1.52721000E-0003	1.67935000E-0003	1.82105000E-0003	1.97537000E-0003	2.06972000E-0003	2.26773000E-0003	2.36429000E-0003	2.51171000E-0003	2.65651000E-0003	2.81528000E-0003	2.96366000E-0003	3.08604000E-0003	3.31742000E-0003
4.30000000E+0000	-5.91220000E-0004	-6.85060000E-0004	-8.07790000E-0004	-8.87930000E-0004	-9.64260000E-0004	-1.15931000E-0003	-1.05809000E-0003	-1.17511000E-0003	-1.08494000E-0003	-1.12519000E-0003	-1.01527000E-0003	-8.62560000E-0004	-7.59270000E-0004	-7.95500000E-0004	-7.21780000E-0004	-7.53630000E-0004	-7.07620000E-0004	-7.45860000E-0004	-7.91610000E-0004	-9.16150000E-0004	-9.34670000E-0004	-9.56340000E-0004	-9.80010000E-0004	-9.60490000E-0004	-8.75540000E-0004	-7.84540000E-0004	-6.04240000E-0004	-3.98760000E-0004	-1.63560000E-0004	3.64200000E-0005	2.80250000E-0004	4.98060000E-0004	7.20990000E-0004	9.54800000E-0004	1.12283000E-0003	1.30576000E-0003	1.50063000E-0003	1.63710000E-0003	1.81258000E-0003	1.93562000E-0003	2.11441000E-0003	2.21519000E-0003	2.39220000E-0003	2.51484000E-0003	2.66492000E-0003	2.80770000E-0003	2.99091000E-0003	3.13271000E-0003	3.30734000E-0003
4.40000000E+0000	-5.47570000E-0004	-7.62160000E-0004	-8.01630000E-0004	-8.65890000E-0004	-1.13998000E-0003	-1.00136000E-0003	-1.26613000E-0003	-1.15332000E-0003	-1.19818000E-0003	-1.19150000E-0003	-1.07936000E-0003	-1.01069000E-0003	-9.06660000E-0004	-9.26290000E-0004	-7.82480000E-0004	-8.16140000E-0004	-7.84340000E-0004	-8.37410000E-0004	-9.03580000E-0004	-9.45190000E-0004	-9.76770000E-0004	-1.07758000E-0003	-1.04996000E-0003	-9.69890000E-0004	-9.16320000E-0004	-8.12560000E-0004	-6.46040000E-0004	-4.21620000E-0004	-2.26650000E-0004	-1.35300000E-0005	2.27790000E-0004	4.26570000E-0004	6.41370000E-0004	8.85480000E-0004	1.03585000E-0003	1.24218000E-0003	1.38658000E-0003	1.53194000E-0003	1.73271000E-0003	1.83073000E-0003	1.99345000E-0003	2.11574000E-0003	2.24661000E-0003	2.37970000E-0003	2.51188000E-0003	2.64736000E-0003	2.82451000E-0003	2.91796000E-0003	3.11785000E-0003
4.50000000E+0000	-3.76730000E-0004	-9.10350000E-0004	-6.71710000E-0004	-9.28970000E-0004	-9.32390000E-0004	-1.02169000E-0003	-1.20833000E-0003	-1.12552000E-0003	-1.18777000E-0003	-1.09031000E-0003	-1.02523000E-0003	-9.27830000E-0004	-8.25880000E-0004	-8.06820000E-0004	-7.23870000E-0004	-8.22050000E-0004	-7.26370000E-0004	-7.73800000E-0004	-8.77120000E-0004	-8.85510000E-0004	-1.00550000E-0003	-1.00193000E-0003	-1.03053000E-0003	-1.01607000E-0003	-8.97920000E-0004	-7.79340000E-0004	-5.90390000E-0004	-3.87240000E-0004	-1.69310000E-0004	6.82900000E-0005	2.79710000E-0004	5.22530000E-0004	7.84510000E-0004	9.98640000E-0004	1.16536000E-0003	1.32855000E-0003	1.56840000E-0003	1.71913000E-0003	1.87484000E-0003	2.00434000E-0003	2.14681000E-0003	2.30502000E-0003	2.40817000E-0003	2.58814000E-0003	2.71031000E-0003	2.83941000E-0003	3.06408000E-0003	3.19564000E-0003	3.42501000E-0003
4.60000000E+0000	-7.17090000E-0004	-5.74380000E-0004	-8.10500000E-0004	-9.18640000E-0004	-9.68870000E-0004	-1.11889000E-0003	-1.08760000E-0003	-1.22537000E-0003	-1.10304000E-0003	-1.18774000E-0003	-1.00210000E-0003	-9.26600000E-0004	-8.45150000E-0004	-7.25370000E-0004	-7.52850000E-0004	-6.44690000E-0004	-7.18090000E-0004	-7.41820000E-0004	-7.81020000E-0004	-8.73180000E-0004	-9.44570000E-0004	-9.73710000E-0004	-1.00894000E-0003	-9.62940000E-0004	-8.58570000E-0004	-7.55530000E-0004	-6.05020000E-0004	-3.82580000E-0004	-1.72680000E-0004	3.57300000E-0005	3.01020000E-0004	5.07340000E-0004	7.69800000E-0004	1.00148000E-0003	1.17683000E-0003	1.37887000E-0003	1.59791000E-0003	1.70336000E-0003	1.88279000E-0003	2.00422000E-0003	2.15390000E-0003	2.32010000E-0003	2.46114000E-0003	2.61927000E-0003	2.75751000E-0003	2.87730000E-0003	3.09491000E-0003	3.19281000E-0003	3.42218000E-0003
4.70000000E+0000	-3.47430000E-0004	-8.26220000E-0004	-6.63820000E-0004	-8.36000000E-0004	-9.82220000E-0004	-9.83950000E-0004	-1.28718000E-0003	-1.13937000E-0003	-1.18342000E-0003	-1.12272000E-0003	-1.13213000E-0003	-1.03142000E-0003	-8.63910000E-0004	-8.33150000E-0004	-7.40490000E-0004	-7.73630000E-0004	-7.62620000E-0004	-7.63500000E-0004	-8.83940000E-0004	-8.72170000E-0004	-1.00061000E-0003	-1.00405000E-0003	-1.03829000E-0003	-9.81010000E-0004	-9.31670000E-0004	-7.83010000E-0004	-6.32260000E-0004	-4.13360000E-0004	-1.75240000E-0004	3.50900000E-0005	2.76640000E-0004	4.97450000E-0004	6.91080000E-0004	9.55410000E-0004	1.13895000E-0003	1.32620000E-0003	1.47844000E-0003	1.63026000E-0003	1.77991000E-0003	1.93110000E-0003	2.05435000E-0003	2.18310000E-0003	2.34767000E-0003	2.46221000E-0003	2.59926000E-0003	2.75977000E-0003	2.94019000E-0003	3.06614000E-0003	3.23647000E-0003
4.80000000E+0000	-2.25650000E-0004	-5.30650000E-0004	-7.10380000E-0004	-7.27480000E-0004	-9.54740000E-0004	-9.24630000E-0004	-1.05739000E-0003	-1.01685000E-0003	-1.03044000E-0003	-1.04958000E-0003	-9.89860000E-0004	-9.20650000E-0004	-7.60040000E-0004	-7.12430000E-0004	-6.38650000E-0004	-6.66670000E-0004	-6.64760000E-0004	-6.51820000E-0004	-6.96990000E-0004	-8.10950000E-0004	-8.77440000E-0004	-8.74570000E-0004	-9.35140000E-0004	-8.63930000E-0004	-8.38210000E-0004	-7.05810000E-0004	-5.00830000E-0004	-2.81910000E-0004	-1.27910000E-0004	1.34340000E-0004	3.75850000E-0004	5.98480000E-0004	7.99040000E-0004	1.02970000E-0003	1.19541000E-0003	1.33273000E-0003	1.55860000E-0003	1.64902000E-0003	1.82698000E-0003	1.96092000E-0003	2.10988000E-0003	2.24722000E-0003	2.37380000E-0003	2.51600000E-0003	2.65890000E-0003	2.75566000E-0003	2.98702000E-0003	3.07563000E-0003	3.26928000E-0003
4.90000000E+0000	-4.72160000E-0004	-6.59830000E-0004	-6.87840000E-0004	-7.23890000E-0004	-9.71560000E-0004	-9.58990000E-0004	-1.07581000E-0003	-1.10633000E-0003	-1.01749000E-0003	-1.05336000E-0003	-9.17920000E-0004	-8.07230000E-0004	-8.04010000E-0004	-6.88490000E-0004	-6.75330000E-0004	-6.58990000E-0004	-6.36940000E-0004	-7.26820000E-0004	-7.90790000E-0004	-8.39080000E-0004	-9.12720000E-0004	-9.00440000E-0004	-9.11550000E-0004	-9.39510000E-0004	-8.27830000E-0004	-7.31660000E-0004	-5.87480000E-0004	-3.63680000E-0004	-1.27100000E-0004	5.63400000E-0005	2.71760000E-0004	4.81540000E-0004	7.30400000E-0004	9.13090000E-0004	1.12201000E-0003	1.27806000E-0003	1.49509000E-0003	1.63311000E-0003	1.77829000E-0003	1.92660000E-0003	2.06542000E-0003	2.23949000E-0003	2.34839000E-0003	2.48016000E-0003	2.65319000E-0003	2.75514000E-0003	2.94809000E-0003	3.07675000E-0003	3.26339000E-0003
5.00000000E+0000	-4.80860000E-0004	-7.01660000E-0004	-7.12130000E-0004	-7.91610000E-0004	-9.34280000E-0004	-9.93840000E-0004	-1.04014000E-0003	-1.09202000E-0003	-9.74640000E-0004	-9.78100000E-0004	-1.00728000E-0003	-8.71730000E-0004	-7.91430000E-0004	-7.53900000E-0004	-6.46810000E-0004	-7.13530000E-0004	-6.47190000E-0004	-7.42640000E-0004	-8.30860000E-0004	-8.65850000E-0004	-9.26410000E-0004	-9.60620000E-0004	-1.01167000E-0003	-9.47950000E-0004	-8.60300000E-0004	-7.59380000E-0004	-5.83520000E-0004	-3.67980000E-0004	-1.82500000E-0004	1.52200000E-0005	2.69320000E-0004	4.96780000E-0004	6.93850000E-0004	9.53840000E-0004	1.08684000E-0003	1.26516000E-0003	1.48696000E-0003	1.63110000E-0003	1.77732000E-0003	1.89939000E-0003	2.04238000E-0003	2.18542000E-0003	2.30357000E-0003	2.46550000E-0003	2.58162000E-0003	2.72914000E-0003	2.87825000E-0003	3.00831000E-0003	3.18898000E-0003
5.20000000E+0000	-2.96100000E-0004	-5.97910000E-0004	-4.19400000E-0004	-7.72970000E-0004	-6.12640000E-0004	-9.21550000E-0004	-8.73240000E-0004	-1.03141000E-0003	-9.82580000E-0004	-8.37010000E-0004	-9.21190000E-0004	-7.13940000E-0004	-7.94820000E-0004	-6.81920000E-0004	-6.21870000E-0004	-6.97120000E-0004	-5.93930000E-0004	-6.97170000E-0004	-7.83780000E-0004	-8.13990000E-0004	-9.45590000E-0004	-9.57030000E-0004	-1.00071000E-0003	-9.55560000E-0004	-8.56370000E-0004	-7.44610000E-0004	-5.90170000E-0004	-3.79410000E-0004	-1.33590000E-0004	4.64700000E-0005	3.05430000E-0004	5.44970000E-0004	7.76040000E-0004	1.02231000E-0003	1.22159000E-0003	1.39428000E-0003	1.57883000E-0003	1.74962000E-0003	1.89089000E-0003	2.02437000E-0003	2.18034000E-0003	2.28322000E-0003	2.42321000E-0003	2.56888000E-0003	2.68439000E-0003	2.86797000E-0003	3.04402000E-0003	3.16630000E-0003	3.40820000E-0003
5.40000000E+0000	-5.94770000E-0004	-5.25180000E-0004	-7.74300000E-0004	-8.04380000E-0004	-8.57390000E-0004	-1.08235000E-0003	-9.64970000E-0004	-1.21263000E-0003	-1.02067000E-0003	-1.02732000E-0003	-9.90420000E-0004	-8.47630000E-0004	-7.97400000E-0004	-7.40690000E-0004	-6.59880000E-0004	-6.54440000E-0004	-6.03880000E-0004	-6.71520000E-0004	-7.33480000E-0004	-7.67190000E-0004	-9.13750000E-0004	-9.54370000E-0004	-9.12940000E-0004	-9.38590000E-0004	-8.17350000E-0004	-6.90560000E-0004	-5.44770000E-0004	-3.43310000E-0004	-1.05240000E-0004	9.20400000E-0005	2.82420000E-0004	5.51350000E-0004	7.84530000E-0004	9.31660000E-0004	1.15288000E-0003	1.33419000E-0003	1.50531000E-0003	1.62306000E-0003	1.82282000E-0003	1.95919000E-0003	2.09645000E-0003	2.24313000E-0003	2.35387000E-0003	2.45877000E-0003	2.63490000E-0003	2.79113000E-0003	2.92604000E-0003	3.03036000E-0003	3.26646000E-0003
5.60000000E+0000	-3.17250000E-0004	-8.38900000E-0004	-6.51430000E-0004	-8.65730000E-0004	-9.86780000E-0004	-1.01262000E-0003	-1.23803000E-0003	-1.05157000E-0003	-1.11286000E-0003	-9.95740000E-0004	-1.00528000E-0003	-8.75250000E-0004	-7.79490000E-0004	-7.48200000E-0004	-7.08710000E-0004	-7.44570000E-0004	-7.21130000E-0004	-7.72420000E-0004	-8.72330000E-0004	-8.78860000E-0004	-9.86530000E-0004	-1.00233000E-0003	-1.06688000E-0003	-9.78310000E-0004	-9.47500000E-0004	-7.76640000E-0004	-6.00320000E-0004	-4.21810000E-0004	-2.19280000E-0004	2.02400000E-0005	2.48400000E-0004	4.67860000E-0004	7.43920000E-0004	9.26690000E-0004	1.12888000E-0003	1.34018000E-0003	1.50582000E-0003	1.65547000E-0003	1.79456000E-0003	1.93827000E-0003	2.08201000E-0003	2.20870000E-0003	2.33157000E-0003	2.43622000E-0003	2.59347000E-0003	2.72511000E-0003	2.91833000E-0003	3.02411000E-0003	3.23129000E-0003
5.80000000E+0000	-5.88410000E-0004	-5.07000000E-0004	-8.27670000E-0004	-7.17600000E-0004	-1.02586000E-0003	-9.58220000E-0004	-1.05894000E-0003	-1.03594000E-0003	-1.05499000E-0003	-1.02880000E-0003	-9.54180000E-0004	-8.58450000E-0004	-7.69440000E-0004	-7.53240000E-0004	-6.51360000E-0004	-7.07780000E-0004	-7.06400000E-0004	-7.27430000E-0004	-8.35690000E-0004	-8.79540000E-0004	-9.56010000E-0004	-9.75870000E-0004	-1.01947000E-0003	-9.52700000E-0004	-8.69280000E-0004	-7.66190000E-0004	-6.24070000E-0004	-3.79410000E-0004	-1.54190000E-0004	6.59300000E-0005	3.36470000E-0004	5.86370000E-0004	7.91630000E-0004	1.00516000E-0003	1.22957000E-0003	1.39549000E-0003	1.59359000E-0003	1.73723000E-0003	1.92388000E-0003	2.05142000E-0003	2.24545000E-0003	2.35310000E-0003	2.51837000E-0003	2.65138000E-0003	2.80982000E-0003	2.93052000E-0003	3.13754000E-0003	3.27102000E-0003	3.49534000E-0003
6.00000000E+0000	-5.76020000E-0004	-5.70010000E-0004	-8.62310000E-0004	-7.13450000E-0004	-1.24047000E-0003	-1.00057000E-0003	-1.18978000E-0003	-1.27070000E-0003	-1.08966000E-0003	-1.22661000E-0003	-1.06726000E-0003	-9.78630000E-0004	-9.03090000E-0004	-8.71360000E-0004	-7.80170000E-0004	-7.54350000E-0004	-7.46750000E-0004	-8.23470000E-0004	-8.63660000E-0004	-9.52620000E-0004	-1.02149000E-0003	-1.07535000E-0003	-1.04910000E-0003	-9.66410000E-0004	-9.31240000E-0004	-8.00800000E-0004	-6.48380000E-0004	-4.13670000E-0004	-1.93040000E-0004	7.01800000E-0005	3.26540000E-0004	5.68370000E-0004	7.70720000E-0004	9.80900000E-0004	1.17586000E-0003	1.38571000E-0003	1.55979000E-0003	1.72635000E-0003	1.85589000E-0003	2.01711000E-0003	2.19554000E-0003	2.30680000E-0003	2.42363000E-0003	2.60692000E-0003	2.74507000E-0003	2.87911000E-0003	3.05414000E-0003	3.18773000E-0003	3.41109000E-0003
6.20000000E+0000	-5.59350000E-0004	-7.38360000E-0004	-6.55340000E-0004	-8.19140000E-0004	-8.94240000E-0004	-1.01205000E-0003	-1.06967000E-0003	-1.11410000E-0003	-1.13932000E-0003	-1.05271000E-0003	-1.03305000E-0003	-8.77410000E-0004	-7.94060000E-0004	-7.99040000E-0004	-6.90510000E-0004	-7.13450000E-0004	-7.08760000E-0004	-7.36640000E-0004	-8.38590000E-0004	-8.53180000E-0004	-9.40410000E-0004	-9.59840000E-0004	-9.81930000E-0004	-9.14650000E-0004	-8.50840000E-0004	-7.54880000E-0004	-5.61030000E-0004	-3.94840000E-0004	-1.63340000E-0004	5.11200000E-0005	3.26500000E-0004	5.57010000E-0004	7.56430000E-0004	9.58110000E-0004	1.18494000E-0003	1.35731000E-0003	1.53089000E-0003	1.66461000E-0003	1.80831000E-0003	1.96635000E-0003	2.14459000E-0003	2.20300000E-0003	2.36048000E-0003	2.48524000E-0003	2.67000000E-0003	2.78661000E-0003	2.96918000E-0003	3.07422000E-0003	3.25505000E-0003
6.40000000E+0000	-5.93850000E-0004	-6.69510000E-0004	-7.94130000E-0004	-8.52260000E-0004	-9.57840000E-0004	-1.01577000E-0003	-1.08556000E-0003	-1.13914000E-0003	-1.11097000E-0003	-1.12431000E-0003	-9.72750000E-0004	-9.31870000E-0004	-8.66790000E-0004	-7.69120000E-0004	-7.48050000E-0004	-7.59790000E-0004	-6.80510000E-0004	-7.82300000E-0004	-8.81440000E-0004	-9.46140000E-0004	-9.99800000E-0004	-1.03734000E-0003	-1.10086000E-0003	-1.01862000E-0003	-9.15640000E-0004	-8.48560000E-0004	-6.53330000E-0004	-4.39280000E-0004	-2.29330000E-0004	-2.67300000E-0005	2.01180000E-0004	4.35960000E-0004	6.59070000E-0004	8.99420000E-0004	1.04238000E-0003	1.22643000E-0003	1.39804000E-0003	1.55044000E-0003	1.71904000E-0003	1.84763000E-0003	1.99847000E-0003	2.15287000E-0003	2.25364000E-0003	2.40680000E-0003	2.53276000E-0003	2.67185000E-0003	2.87965000E-0003	3.00882000E-0003	3.16812000E-0003
6.60000000E+0000	-6.94930000E-0004	-5.42980000E-0004	-8.88070000E-0004	-8.86700000E-0004	-1.01005000E-0003	-1.09078000E-0003	-1.01623000E-0003	-1.17318000E-0003	-1.01920000E-0003	-1.13737000E-0003	-9.56380000E-0004	-9.03860000E-0004	-8.09490000E-0004	-7.58890000E-0004	-7.95900000E-0004	-7.11020000E-0004	-7.17950000E-0004	-8.15750000E-0004	-7.99560000E-0004	-9.33440000E-0004	-9.90680000E-0004	-1.04291000E-0003	-1.07729000E-0003	-1.03363000E-0003	-8.97120000E-0004	-7.89760000E-0004	-6.22290000E-0004	-3.87040000E-0004	-2.04750000E-0004	1.32700000E-0005	2.79680000E-0004	4.84360000E-0004	7.44540000E-0004	9.35280000E-0004	1.13534000E-0003	1.30282000E-0003	1.50240000E-0003	1.61251000E-0003	1.80320000E-0003	1.93689000E-0003	2.06870000E-0003	2.26493000E-0003	2.35693000E-0003	2.49667000E-0003	2.66537000E-0003	2.79907000E-0003	2.98078000E-0003	3.12172000E-0003	3.32906000E-0003
6.80000000E+0000	-5.70740000E-0004	-6.36600000E-0004	-7.86890000E-0004	-8.56680000E-0004	-1.00666000E-0003	-1.16562000E-0003	-1.16312000E-0003	-1.21005000E-0003	-1.13884000E-0003	-1.15483000E-0003	-1.09042000E-0003	-9.61100000E-0004	-8.64670000E-0004	-8.85400000E-0004	-7.75770000E-0004	-7.87800000E-0004	-7.64070000E-0004	-7.71830000E-0004	-9.12850000E-0004	-9.51470000E-0004	-1.00882000E-0003	-1.08713000E-0003	-1.05802000E-0003	-9.76150000E-0004	-9.20920000E-0004	-8.22910000E-0004	-5.81170000E-0004	-3.85590000E-0004	-1.61950000E-0004	6.95100000E-0005	3.09160000E-0004	5.24820000E-0004	7.76110000E-0004	9.31590000E-0004	1.17046000E-0003	1.36449000E-0003	1.56102000E-0003	1.71664000E-0003	1.87692000E-0003	2.00372000E-0003	2.17172000E-0003	2.32320000E-0003	2.42824000E-0003	2.58636000E-0003	2.73992000E-0003	2.83740000E-0003	3.04078000E-0003	3.17906000E-0003	3.36875000E-0003
7.00000000E+0000	-7.51490000E-0004	-4.47300000E-0004	-9.57950000E-0004	-7.80170000E-0004	-9.78300000E-0004	-1.16729000E-0003	-9.67060000E-0004	-1.36684000E-0003	-1.04137000E-0003	-1.12963000E-0003	-1.03445000E-0003	-8.85840000E-0004	-8.95140000E-0004	-7.65340000E-0004	-7.43080000E-0004	-7.86530000E-0004	-7.27200000E-0004	-8.19940000E-0004	-8.72380000E-0004	-9.04030000E-0004	-1.00292000E-0003	-1.03832000E-0003	-1.05914000E-0003	-1.01485000E-0003	-9.23050000E-0004	-8.28170000E-0004	-6.65060000E-0004	-4.53950000E-0004	-1.60270000E-0004	-8.03000000E-0006	2.79940000E-0004	4.99060000E-0004	7.52380000E-0004	9.50880000E-0004	1.15446000E-0003	1.32062000E-0003	1.51582000E-0003	1.68521000E-0003	1.83918000E-0003	1.96368000E-0003	2.13230000E-0003	2.30845000E-0003	2.41563000E-0003	2.58964000E-0003	2.73113000E-0003	2.87428000E-0003	3.01606000E-0003	3.13992000E-0003	3.35174000E-0003
7.20000000E+0000	-4.96590000E-0004	-6.08100000E-0004	-6.03220000E-0004	-9.17180000E-0004	-7.48020000E-0004	-1.08837000E-0003	-9.92050000E-0004	-1.13286000E-0003	-1.08426000E-0003	-1.09011000E-0003	-9.86580000E-0004	-8.68940000E-0004	-7.58500000E-0004	-7.38860000E-0004	-7.13310000E-0004	-6.90700000E-0004	-7.11600000E-0004	-7.85180000E-0004	-7.78080000E-0004	-9.04410000E-0004	-9.46040000E-0004	-9.96370000E-0004	-1.04840000E-0003	-9.86000000E-0004	-8.91660000E-0004	-8.07120000E-0004	-5.92140000E-0004	-3.78080000E-0004	-1.63440000E-0004	1.10000000E-0005	3.02790000E-0004	5.37100000E-0004	7.26230000E-0004	9.63940000E-0004	1.12050000E-0003	1.32984000E-0003	1.51484000E-0003	1.63807000E-0003	1.81930000E-0003	1.93067000E-0003	2.12263000E-0003	2.19876000E-0003	2.32664000E-0003	2.49925000E-0003	2.64331000E-0003	2.78164000E-0003	2.95310000E-0003	3.10304000E-0003	3.31175000E-0003
7.40000000E+0000	-8.28010000E-0004	-6.96370000E-0004	-1.11058000E-0003	-9.32830000E-0004	-1.17556000E-0003	-1.18419000E-0003	-1.29506000E-0003	-1.34385000E-0003	-1.18503000E-0003	-1.32593000E-0003	-1.13354000E-0003	-1.02666000E-0003	-9.55610000E-0004	-8.84290000E-0004	-8.71950000E-0004	-8.83670000E-0004	-7.70600000E-0004	-8.72600000E-0004	-9.56450000E-0004	-1.01800000E-0003	-1.12058000E-0003	-1.14083000E-0003	-1.15780000E-0003	-1.11806000E-0003	-9.86300000E-0004	-8.62840000E-0004	-6.93670000E-0004	-4.55590000E-0004	-2.14810000E-0004	-2.82000000E-0006	2.68990000E-0004	4.86170000E-0004	7.75770000E-0004	9.84320000E-0004	1.15564000E-0003	1.37520000E-0003	1.52728000E-0003	1.69102000E-0003	1.83595000E-0003	1.96671000E-0003	2.14676000E-0003	2.24030000E-0003	2.38469000E-0003	2.52086000E-0003	2.71823000E-0003	2.85534000E-0003	3.04372000E-0003	3.20169000E-0003	3.40316000E-0003
7.60000000E+0000	-7.04830000E-0004	-6.53810000E-0004	-7.19230000E-0004	-9.06810000E-0004	-9.13230000E-0004	-1.02020000E-0003	-1.16514000E-0003	-1.17744000E-0003	-1.09234000E-0003	-1.14226000E-0003	-1.00081000E-0003	-8.94220000E-0004	-8.33410000E-0004	-8.25330000E-0004	-7.57100000E-0004	-7.76680000E-0004	-7.83340000E-0004	-7.49560000E-0004	-9.04060000E-0004	-9.45070000E-0004	-9.68200000E-0004	-1.07111000E-0003	-1.11123000E-0003	-1.04161000E-0003	-9.08660000E-0004	-7.99230000E-0004	-6.40990000E-0004	-4.12380000E-0004	-1.75550000E-0004	5.86600000E-0005	2.93500000E-0004	5.30170000E-0004	7.60030000E-0004	9.61070000E-0004	1.12049000E-0003	1.35929000E-0003	1.52907000E-0003	1.66292000E-0003	1.81931000E-0003	1.96066000E-0003	2.08903000E-0003	2.24690000E-0003	2.37628000E-0003	2.50163000E-0003	2.62777000E-0003	2.78861000E-0003	2.94829000E-0003	3.09005000E-0003	3.27467000E-0003
7.80000000E+0000	-5.49430000E-0004	-7.44670000E-0004	-7.89950000E-0004	-9.04100000E-0004	-8.78290000E-0004	-1.06616000E-0003	-1.15360000E-0003	-1.17786000E-0003	-1.09401000E-0003	-1.10817000E-0003	-1.05728000E-0003	-9.62920000E-0004	-8.71510000E-0004	-8.02570000E-0004	-7.69940000E-0004	-8.09090000E-0004	-7.39180000E-0004	-7.79960000E-0004	-8.89330000E-0004	-9.05620000E-0004	-9.40740000E-0004	-1.04980000E-0003	-1.05009000E-0003	-1.02173000E-0003	-8.65810000E-0004	-7.96520000E-0004	-6.32260000E-0004	-4.16140000E-0004	-1.72900000E-0004	6.54200000E-0005	3.24230000E-0004	5.24390000E-0004	7.08870000E-0004	9.23370000E-0004	1.12816000E-0003	1.29730000E-0003	1.49692000E-0003	1.63064000E-0003	1.78899000E-0003	1.92305000E-0003	2.05326000E-0003	2.19285000E-0003	2.31260000E-0003	2.47371000E-0003	2.62958000E-0003	2.77026000E-0003	2.93579000E-0003	3.08136000E-0003	3.30654000E-0003
8.00000000E+0000	-5.92690000E-0004	-6.95260000E-0004	-8.14240000E-0004	-8.37940000E-0004	-9.52480000E-0004	-1.09790000E-0003	-1.08406000E-0003	-1.19874000E-0003	-1.13329000E-0003	-1.10108000E-0003	-1.05530000E-0003	-9.85730000E-0004	-8.32460000E-0004	-8.74580000E-0004	-7.54660000E-0004	-7.69380000E-0004	-8.29400000E-0004	-8.02950000E-0004	-9.15150000E-0004	-9.98460000E-0004	-1.04854000E-0003	-1.10815000E-0003	-1.18282000E-0003	-1.06287000E-0003	-9.44720000E-0004	-8.83680000E-0004	-6.70750000E-0004	-4.37680000E-0004	-2.32270000E-0004	-4.61400000E-0005	2.41170000E-0004	4.65400000E-0004	7.24060000E-0004	8.96700000E-0004	1.09145000E-0003	1.25224000E-0003	1.44409000E-0003	1.59868000E-0003	1.77250000E-0003	1.88892000E-0003	2.02205000E-0003	2.18405000E-0003	2.31390000E-0003	2.47884000E-0003	2.60333000E-0003	2.76195000E-0003	2.92835000E-0003	3.04260000E-0003	3.22888000E-0003
8.20000000E+0000	-4.81630000E-0004	-7.10160000E-0004	-7.67910000E-0004	-8.42280000E-0004	-9.36990000E-0004	-1.03495000E-0003	-1.13025000E-0003	-1.11651000E-0003	-1.08566000E-0003	-1.01137000E-0003	-9.78210000E-0004	-8.83750000E-0004	-8.20990000E-0004	-7.64420000E-0004	-7.17730000E-0004	-7.05480000E-0004	-6.70630000E-0004	-7.59450000E-0004	-8.37010000E-0004	-9.02890000E-0004	-9.82510000E-0004	-9.78980000E-0004	-1.05087000E-0003	-9.70450000E-0004	-8.62550000E-0004	-7.81540000E-0004	-6.24340000E-0004	-3.72480000E-0004	-1.33980000E-0004	4.50900000E-0005	3.33640000E-0004	5.44680000E-0004	7.63700000E-0004	9.68720000E-0004	1.15912000E-0003	1.32330000E-0003	1.52494000E-0003	1.67315000E-0003	1.86165000E-0003	1.97357000E-0003	2.12226000E-0003	2.24114000E-0003	2.37260000E-0003	2.50936000E-0003	2.65725000E-0003	2.81209000E-0003	3.00588000E-0003	3.10346000E-0003	3.33434000E-0003
8.40000000E+0000	-4.74060000E-0004	-6.53520000E-0004	-6.61470000E-0004	-7.82160000E-0004	-8.91380000E-0004	-9.17830000E-0004	-1.16052000E-0003	-1.04565000E-0003	-1.08060000E-0003	-9.73450000E-0004	-9.39410000E-0004	-8.52160000E-0004	-7.79360000E-0004	-7.34540000E-0004	-7.05880000E-0004	-6.17260000E-0004	-6.85680000E-0004	-7.06040000E-0004	-7.50630000E-0004	-8.77260000E-0004	-9.25860000E-0004	-9.68330000E-0004	-9.80460000E-0004	-9.53070000E-0004	-8.51970000E-0004	-7.44950000E-0004	-6.00600000E-0004	-3.80790000E-0004	-1.86560000E-0004	6.73500000E-0005	3.23950000E-0004	5.28920000E-0004	7.29980000E-0004	9.76180000E-0004	1.14911000E-0003	1.31984000E-0003	1.50839000E-0003	1.63979000E-0003	1.77157000E-0003	1.93993000E-0003	2.05484000E-0003	2.19530000E-0003	2.31181000E-0003	2.47766000E-0003	2.59239000E-0003	2.74290000E-0003	2.93071000E-0003	3.05885000E-0003	3.23240000E-0003
8.60000000E+0000	-5.53360000E-0004	-4.51340000E-0004	-8.69410000E-0004	-6.85710000E-0004	-9.35520000E-0004	-1.04299000E-0003	-1.00571000E-0003	-1.22267000E-0003	-9.65760000E-0004	-1.09651000E-0003	-9.96990000E-0004	-8.47250000E-0004	-8.99930000E-0004	-7.61690000E-0004	-7.80800000E-0004	-7.14460000E-0004	-7.21810000E-0004	-8.02700000E-0004	-8.70310000E-0004	-8.67860000E-0004	-1.00629000E-0003	-1.01960000E-0003	-1.02170000E-0003	-9.64310000E-0004	-9.06820000E-0004	-7.63850000E-0004	-5.87370000E-0004	-4.13770000E-0004	-1.94280000E-0004	4.64100000E-0005	2.79440000E-0004	4.50670000E-0004	7.22400000E-0004	8.97780000E-0004	1.07083000E-0003	1.29336000E-0003	1.46873000E-0003	1.58151000E-0003	1.72137000E-0003	1.84904000E-0003	2.01706000E-0003	2.12767000E-0003	2.23564000E-0003	2.39303000E-0003	2.51901000E-0003	2.62599000E-0003	2.83072000E-0003	2.93794000E-0003	3.17495000E-0003
8.80000000E+0000	-7.80550000E-0004	-5.37830000E-0004	-1.03272000E-0003	-7.96490000E-0004	-1.10297000E-0003	-1.12635000E-0003	-1.11225000E-0003	-1.23148000E-0003	-1.06080000E-0003	-1.17234000E-0003	-1.04157000E-0003	-8.91680000E-0004	-8.52800000E-0004	-7.05440000E-0004	-7.35010000E-0004	-6.93040000E-0004	-6.60890000E-0004	-7.38770000E-0004	-8.16820000E-0004	-8.86870000E-0004	-9.99890000E-0004	-1.06458000E-0003	-1.03356000E-0003	-9.60090000E-0004	-9.07180000E-0004	-7.43630000E-0004	-6.17960000E-0004	-3.62870000E-0004	-1.34960000E-0004	5.43600000E-0005	3.35270000E-0004	5.60960000E-0004	8.00820000E-0004	1.01531000E-0003	1.16067000E-0003	1.33757000E-0003	1.52643000E-0003	1.65737000E-0003	1.81689000E-0003	1.95313000E-0003	2.12843000E-0003	2.21533000E-0003	2.35151000E-0003	2.51017000E-0003	2.64422000E-0003	2.76864000E-0003	2.93561000E-0003	3.05395000E-0003	3.23236000E-0003
9.00000000E+0000	-5.68710000E-0004	-9.04230000E-0004	-7.27230000E-0004	-1.10984000E-0003	-8.51080000E-0004	-1.23323000E-0003	-1.21674000E-0003	-1.23163000E-0003	-1.24618000E-0003	-1.09974000E-0003	-1.20868000E-0003	-9.32640000E-0004	-9.79730000E-0004	-9.13590000E-0004	-7.64370000E-0004	-9.29760000E-0004	-8.12940000E-0004	-8.76910000E-0004	-9.96620000E-0004	-1.02108000E-0003	-1.04827000E-0003	-1.11742000E-0003	-1.12916000E-0003	-1.02329000E-0003	-9.60600000E-0004	-8.08470000E-0004	-6.31260000E-0004	-4.52350000E-0004	-2.46330000E-0004	4.54000000E-0006	2.20810000E-0004	4.46200000E-0004	6.97930000E-0004	8.64290000E-0004	1.08543000E-0003	1.24956000E-0003	1.42910000E-0003	1.60314000E-0003	1.74963000E-0003	1.86056000E-0003	1.99014000E-0003	2.14516000E-0003	2.26191000E-0003	2.41762000E-0003	2.55283000E-0003	2.66255000E-0003	2.80601000E-0003	2.96522000E-0003	3.09781000E-0003
9.20000000E+0000	-6.54460000E-0004	-6.87740000E-0004	-7.98330000E-0004	-1.01807000E-0003	-1.01873000E-0003	-1.16971000E-0003	-1.09901000E-0003	-1.28661000E-0003	-1.12159000E-0003	-1.14271000E-0003	-1.13250000E-0003	-9.22750000E-0004	-9.13950000E-0004	-8.42010000E-0004	-8.07340000E-0004	-8.27030000E-0004	-7.75660000E-0004	-8.06490000E-0004	-9.30160000E-0004	-9.23870000E-0004	-1.03943000E-0003	-1.07825000E-0003	-1.06240000E-0003	-1.00747000E-0003	-9.35210000E-0004	-8.05320000E-0004	-6.22340000E-0004	-4.07410000E-0004	-1.89800000E-0004	9.53000000E-0006	2.40580000E-0004	4.88700000E-0004	6.98160000E-0004	8.94910000E-0004	1.03255000E-0003	1.24732000E-0003	1.37919000E-0003	1.52099000E-0003	1.68142000E-0003	1.80459000E-0003	1.94149000E-0003	2.07221000E-0003	2.20539000E-0003	2.31098000E-0003	2.45990000E-0003	2.57610000E-0003	2.71406000E-0003	2.85345000E-0003	3.03553000E-0003
9.40000000E+0000	-6.11630000E-0004	-5.57350000E-0004	-7.24150000E-0004	-8.62460000E-0004	-7.97020000E-0004	-1.16831000E-0003	-9.66980000E-0004	-1.16028000E-0003	-9.94730000E-0004	-9.63400000E-0004	-1.02399000E-0003	-9.26330000E-0004	-8.46040000E-0004	-7.89160000E-0004	-7.40590000E-0004	-7.30070000E-0004	-7.44660000E-0004	-7.74650000E-0004	-8.54570000E-0004	-8.84980000E-0004	-9.62350000E-0004	-1.00695000E-0003	-1.00571000E-0003	-9.98340000E-0004	-9.13380000E-0004	-7.97220000E-0004	-6.10920000E-0004	-4.18480000E-0004	-2.01940000E-0004	4.08900000E-0005	2.69020000E-0004	4.83370000E-0004	7.23330000E-0004	9.52320000E-0004	1.12853000E-0003	1.28386000E-0003	1.46350000E-0003	1.58037000E-0003	1.77206000E-0003	1.87462000E-0003	2.07240000E-0003	2.18763000E-0003	2.29252000E-0003	2.43937000E-0003	2.56780000E-0003	2.71020000E-0003	2.84293000E-0003	2.98274000E-0003	3.15456000E-0003
9.60000000E+0000	-6.10870000E-0004	-7.29620000E-0004	-8.24300000E-0004	-8.90660000E-0004	-1.09791000E-0003	-1.11173000E-0003	-1.31611000E-0003	-1.23164000E-0003	-1.21292000E-0003	-1.16944000E-0003	-1.06691000E-0003	-1.02067000E-0003	-8.45670000E-0004	-8.38130000E-0004	-8.11440000E-0004	-7.56970000E-0004	-8.09490000E-0004	-8.49940000E-0004	-9.29780000E-0004	-1.01267000E-0003	-1.05533000E-0003	-1.10650000E-0003	-1.13060000E-0003	-1.08803000E-0003	-9.57370000E-0004	-8.63290000E-0004	-6.64200000E-0004	-4.71680000E-0004	-2.10210000E-0004	-3.04600000E-0005	2.28270000E-0004	4.76840000E-0004	7.01700000E-0004	9.12580000E-0004	1.09692000E-0003	1.26128000E-0003	1.43899000E-0003	1.58736000E-0003	1.70601000E-0003	1.85630000E-0003	2.00043000E-0003	2.13809000E-0003	2.27292000E-0003	2.39620000E-0003	2.53174000E-0003	2.62512000E-0003	2.84867000E-0003	2.93845000E-0003	3.08859000E-0003
9.80000000E+0000	-6.12320000E-0004	-5.05470000E-0004	-7.47240000E-0004	-7.93160000E-0004	-9.39110000E-0004	-9.64080000E-0004	-1.00637000E-0003	-1.09929000E-0003	-9.87450000E-0004	-1.01040000E-0003	-9.45190000E-0004	-8.62310000E-0004	-7.65640000E-0004	-7.30400000E-0004	-7.22280000E-0004	-6.70750000E-0004	-6.91900000E-0004	-7.31200000E-0004	-7.99670000E-0004	-9.12060000E-0004	-9.73620000E-0004	-1.00405000E-0003	-1.01847000E-0003	-9.93330000E-0004	-8.96660000E-0004	-7.56760000E-0004	-6.13860000E-0004	-3.99530000E-0004	-1.32900000E-0004	5.71500000E-0005	3.36950000E-0004	5.42210000E-0004	7.57080000E-0004	9.66130000E-0004	1.14042000E-0003	1.33497000E-0003	1.51451000E-0003	1.62654000E-0003	1.76661000E-0003	1.89962000E-0003	2.06318000E-0003	2.18874000E-0003	2.28619000E-0003	2.42878000E-0003	2.55502000E-0003	2.71795000E-0003	2.86471000E-0003	3.01341000E-0003	3.15542000E-0003
1.00000000E+0001	-6.42690000E-0004	-8.64520000E-0004	-8.68080000E-0004	-1.01033000E-0003	-1.14992000E-0003	-1.11277000E-0003	-1.23528000E-0003	-1.18942000E-0003	-1.18486000E-0003	-1.20804000E-0003	-1.09942000E-0003	-9.66710000E-0004	-8.52750000E-0004	-8.71050000E-0004	-8.35390000E-0004	-8.05520000E-0004	-8.09770000E-0004	-8.21780000E-0004	-9.25050000E-0004	-9.83600000E-0004	-1.01899000E-0003	-1.06848000E-0003	-1.06900000E-0003	-9.90420000E-0004	-9.56210000E-0004	-7.78910000E-0004	-6.04710000E-0004	-4.11410000E-0004	-2.23320000E-0004	-8.33000000E-0006	2.68680000E-0004	4.58270000E-0004	7.05220000E-0004	8.80220000E-0004	1.07907000E-0003	1.25320000E-0003	1.43889000E-0003	1.56665000E-0003	1.72886000E-0003	1.81570000E-0003	1.99376000E-0003	2.07863000E-0003	2.16856000E-0003	2.30635000E-0003	2.44313000E-0003	2.56751000E-0003	2.74272000E-0003	2.89055000E-0003	3.05902000E-0003
1.05000000E+0001	-7.02450000E-0004	-4.28660000E-0004	-9.25690000E-0004	-7.41050000E-0004	-1.04570000E-0003	-9.91500000E-0004	-1.04364000E-0003	-1.24079000E-0003	-9.99620000E-0004	-1.08662000E-0003	-9.27000000E-0004	-9.09610000E-0004	-8.31440000E-0004	-7.99870000E-0004	-7.63500000E-0004	-7.28350000E-0004	-7.69710000E-0004	-8.13060000E-0004	-9.51430000E-0004	-9.55550000E-0004	-9.80630000E-0004	-1.03271000E-0003	-1.08148000E-0003	-9.51860000E-0004	-9.12320000E-0004	-8.07890000E-0004	-6.02010000E-0004	-3.86140000E-0004	-1.58830000E-0004	-6.36000000E-0006	2.67130000E-0004	4.90310000E-0004	6.83540000E-0004	9.43010000E-0004	1.08364000E-0003	1.23506000E-0003	1.40849000E-0003	1.52986000E-0003	1.68551000E-0003	1.79115000E-0003	1.90281000E-0003	2.03182000E-0003	2.17430000E-0003	2.28638000E-0003	2.41150000E-0003	2.53565000E-0003	2.68594000E-0003	2.80764000E-0003	2.94844000E-0003
1.10000000E+0001	-4.84860000E-0004	-6.20240000E-0004	-6.56110000E-0004	-8.11830000E-0004	-8.29190000E-0004	-9.41310000E-0004	-9.73200000E-0004	-9.61650000E-0004	-9.99050000E-0004	-9.13180000E-0004	-9.50720000E-0004	-7.99740000E-0004	-7.61970000E-0004	-7.27180000E-0004	-6.79850000E-0004	-7.15790000E-0004	-7.12010000E-0004	-7.19860000E-0004	-8.11700000E-0004	-8.72360000E-0004	-9.14080000E-0004	-9.89410000E-0004	-9.20750000E-0004	-9.06210000E-0004	-8.19850000E-0004	-6.95530000E-0004	-5.17400000E-0004	-3.32150000E-0004	-1.12540000E-0004	3.40400000E-0005	2.99150000E-0004	5.02110000E-0004	7.24390000E-0004	8.90900000E-0004	1.03744000E-0003	1.18536000E-0003	1.37064000E-0003	1.49416000E-0003	1.64248000E-0003	1.70183000E-0003	1.83555000E-0003	1.98525000E-0003	2.06179000E-0003	2.23670000E-0003	2.37300000E-0003	2.46990000E-0003	2.64939000E-0003	2.80427000E-0003	2.97691000E-0003
1.15000000E+0001	-3.53030000E-0004	-8.44450000E-0004	-5.63990000E-0004	-1.07812000E-0003	-8.71170000E-0004	-1.09814000E-0003	-1.09633000E-0003	-1.12452000E-0003	-1.13543000E-0003	-1.03583000E-0003	-1.08137000E-0003	-8.73760000E-0004	-8.26280000E-0004	-8.19240000E-0004	-7.18590000E-0004	-7.85330000E-0004	-7.91030000E-0004	-7.96810000E-0004	-8.85620000E-0004	-9.26470000E-0004	-9.85750000E-0004	-1.01400000E-0003	-1.07750000E-0003	-9.81720000E-0004	-8.98410000E-0004	-7.84140000E-0004	-6.25680000E-0004	-4.17290000E-0004	-1.93110000E-0004	-4.39100000E-0005	2.00770000E-0004	3.98380000E-0004	5.92750000E-0004	8.01900000E-0004	9.55580000E-0004	1.09959000E-0003	1.25239000E-0003	1.40414000E-0003	1.53077000E-0003	1.62451000E-0003	1.73639000E-0003	1.89021000E-0003	1.98413000E-0003	2.09216000E-0003	2.21850000E-0003	2.31065000E-0003	2.47496000E-0003	2.57829000E-0003	2.69158000E-0003
1.20000000E+0001	-6.51950000E-0004	-4.46290000E-0004	-8.65870000E-0004	-6.88840000E-0004	-9.39670000E-0004	-9.43990000E-0004	-1.04469000E-0003	-1.15314000E-0003	-9.94960000E-0004	-9.94960000E-0004	-8.22500000E-0004	-8.22560000E-0004	-7.44910000E-0004	-6.57900000E-0004	-6.49060000E-0004	-6.36170000E-0004	-6.02390000E-0004	-6.39450000E-0004	-7.87140000E-0004	-8.04210000E-0004	-8.48080000E-0004	-8.85970000E-0004	-9.10260000E-0004	-8.06700000E-0004	-7.66760000E-0004	-6.57160000E-0004	-4.56140000E-0004	-2.89500000E-0004	-9.64500000E-0005	1.06210000E-0004	2.92890000E-0004	4.76970000E-0004	7.09070000E-0004	9.10810000E-0004	1.00147000E-0003	1.18247000E-0003	1.32748000E-0003	1.47870000E-0003	1.61864000E-0003	1.70293000E-0003	1.84484000E-0003	1.95977000E-0003	2.08260000E-0003	2.14873000E-0003	2.32252000E-0003	2.44290000E-0003	2.54324000E-0003	2.63346000E-0003	2.83303000E-0003
1.25000000E+0001	-3.65590000E-0004	-6.53060000E-0004	-5.38650000E-0004	-8.11810000E-0004	-8.20320000E-0004	-8.58250000E-0004	-1.00245000E-0003	-8.94900000E-0004	-1.01007000E-0003	-8.99090000E-0004	-8.63450000E-0004	-8.41910000E-0004	-6.80740000E-0004	-7.63100000E-0004	-6.08150000E-0004	-6.63240000E-0004	-7.11000000E-0004	-6.67410000E-0004	-7.92240000E-0004	-9.13080000E-0004	-9.07100000E-0004	-9.46810000E-0004	-9.76660000E-0004	-8.91020000E-0004	-8.20780000E-0004	-7.42760000E-0004	-5.63560000E-0004	-3.63870000E-0004	-1.83220000E-0004	2.43800000E-0005	2.66370000E-0004	4.18730000E-0004	6.57210000E-0004	8.39780000E-0004	9.69440000E-0004	1.13125000E-0003	1.31050000E-0003	1.39849000E-0003	1.58962000E-0003	1.67274000E-0003	1.78210000E-0003	1.89459000E-0003	2.03965000E-0003	2.14515000E-0003	2.23696000E-0003	2.38946000E-0003	2.51068000E-0003	2.58567000E-0003	2.75996000E-0003
1.30000000E+0001	-5.06800000E-0004	-6.14660000E-0004	-9.31780000E-0004	-7.60670000E-0004	-9.92630000E-0004	-1.05887000E-0003	-1.08140000E-0003	-1.18562000E-0003	-1.02362000E-0003	-1.02468000E-0003	-9.83700000E-0004	-9.25630000E-0004	-7.60430000E-0004	-7.54350000E-0004	-7.30970000E-0004	-7.31090000E-0004	-6.87330000E-0004	-7.51060000E-0004	-7.77350000E-0004	-8.57840000E-0004	-9.35300000E-0004	-9.53250000E-0004	-9.64080000E-0004	-9.07080000E-0004	-8.20550000E-0004	-7.02510000E-0004	-5.25580000E-0004	-3.21010000E-0004	-1.22720000E-0004	4.84100000E-0005	2.51720000E-0004	4.69950000E-0004	6.54550000E-0004	8.34040000E-0004	9.87900000E-0004	1.16179000E-0003	1.28212000E-0003	1.39325000E-0003	1.55228000E-0003	1.64185000E-0003	1.76051000E-0003	1.86577000E-0003	1.96512000E-0003	2.08153000E-0003	2.20633000E-0003	2.29445000E-0003	2.46621000E-0003	2.49170000E-0003	2.68335000E-0003
1.35000000E+0001	-4.64130000E-0004	-6.95880000E-0004	-8.75390000E-0004	-8.41460000E-0004	-1.08970000E-0003	-1.04204000E-0003	-1.17403000E-0003	-1.16775000E-0003	-1.06081000E-0003	-1.10246000E-0003	-9.63030000E-0004	-9.45600000E-0004	-8.19400000E-0004	-7.80050000E-0004	-7.67930000E-0004	-6.71660000E-0004	-7.26910000E-0004	-7.61570000E-0004	-8.23740000E-0004	-9.04820000E-0004	-9.31150000E-0004	-9.21070000E-0004	-1.01587000E-0003	-8.85850000E-0004	-8.35190000E-0004	-7.43580000E-0004	-5.64580000E-0004	-3.85480000E-0004	-1.57920000E-0004	2.02700000E-0005	2.36690000E-0004	4.56800000E-0004	6.44990000E-0004	8.13480000E-0004	9.97460000E-0004	1.15040000E-0003	1.30194000E-0003	1.38268000E-0003	1.53383000E-0003	1.59918000E-0003	1.75454000E-0003	1.83786000E-0003	2.00404000E-0003	2.06425000E-0003	2.20209000E-0003	2.31309000E-0003	2.43502000E-0003	2.52669000E-0003	2.65971000E-0003
1.40000000E+0001	-5.48890000E-0004	-1.03240000E-0003	-7.58000000E-0004	-1.18587000E-0003	-9.87080000E-0004	-1.18941000E-0003	-1.19223000E-0003	-1.26658000E-0003	-1.15805000E-0003	-1.11983000E-0003	-1.07401000E-0003	-9.08720000E-0004	-8.90170000E-0004	-7.81820000E-0004	-7.93670000E-0004	-7.75320000E-0004	-7.05340000E-0004	-7.99040000E-0004	-8.54430000E-0004	-9.08860000E-0004	-9.61990000E-0004	-1.00306000E-0003	-1.01925000E-0003	-9.27970000E-0004	-8.24130000E-0004	-7.32060000E-0004	-5.54830000E-0004	-3.59330000E-0004	-1.59410000E-0004	2.77400000E-0005	2.27520000E-0004	4.40620000E-0004	6.64360000E-0004	8.22040000E-0004	1.01989000E-0003	1.11243000E-0003	1.31188000E-0003	1.37460000E-0003	1.55450000E-0003	1.61849000E-0003	1.75618000E-0003	1.83705000E-0003	1.93444000E-0003	2.01510000E-0003	2.18086000E-0003	2.28506000E-0003	2.41879000E-0003	2.46189000E-0003	2.68516000E-0003
1.45000000E+0001	-3.95750000E-0004	-6.23750000E-0004	-6.61130000E-0004	-7.11650000E-0004	-9.23860000E-0004	-9.04850000E-0004	-1.03347000E-0003	-9.66740000E-0004	-9.75770000E-0004	-9.18660000E-0004	-8.84750000E-0004	-7.92920000E-0004	-6.82620000E-0004	-6.91210000E-0004	-7.21130000E-0004	-6.83580000E-0004	-6.01860000E-0004	-6.46650000E-0004	-7.77260000E-0004	-7.98540000E-0004	-8.91820000E-0004	-8.68070000E-0004	-9.12680000E-0004	-8.31420000E-0004	-8.11340000E-0004	-6.80140000E-0004	-5.00470000E-0004	-2.92230000E-0004	-1.10400000E-0004	9.72000000E-0005	3.20890000E-0004	4.75480000E-0004	7.03710000E-0004	8.42000000E-0004	9.77650000E-0004	1.09796000E-0003	1.24295000E-0003	1.34724000E-0003	1.44974000E-0003	1.56553000E-0003	1.69693000E-0003	1.79522000E-0003	1.89292000E-0003	2.00462000E-0003	2.12542000E-0003	2.23561000E-0003	2.33235000E-0003	2.42872000E-0003	2.61717000E-0003
1.50000000E+0001	-2.91810000E-0004	-4.98810000E-0004	-5.44270000E-0004	-6.35430000E-0004	-7.10320000E-0004	-8.01190000E-0004	-8.78820000E-0004	-8.90710000E-0004	-8.65400000E-0004	-8.17400000E-0004	-6.92700000E-0004	-7.20390000E-0004	-5.84080000E-0004	-5.27850000E-0004	-5.57740000E-0004	-5.11250000E-0004	-5.53200000E-0004	-5.79670000E-0004	-6.89660000E-0004	-7.74820000E-0004	-8.16870000E-0004	-8.02950000E-0004	-8.50060000E-0004	-8.28080000E-0004	-7.65020000E-0004	-6.14740000E-0004	-4.82970000E-0004	-2.86280000E-0004	-1.26000000E-0004	1.10910000E-0004	3.08190000E-0004	4.78790000E-0004	6.83950000E-0004	8.47140000E-0004	1.00809000E-0003	1.13043000E-0003	1.24681000E-0003	1.36741000E-0003	1.51115000E-0003	1.59337000E-0003	1.69528000E-0003	1.80995000E-0003	1.86454000E-0003	1.98354000E-0003	2.09138000E-0003	2.18485000E-0003	2.32561000E-0003	2.44523000E-0003	2.64059000E-0003
1.55000000E+0001	-4.15160000E-0004	-5.63370000E-0004	-6.08080000E-0004	-8.10610000E-0004	-7.30610000E-0004	-8.83250000E-0004	-8.69070000E-0004	-9.60000000E-0004	-9.22050000E-0004	-8.87430000E-0004	-8.87410000E-0004	-7.76050000E-0004	-6.88710000E-0004	-6.59210000E-0004	-5.47610000E-0004	-6.35730000E-0004	-6.22560000E-0004	-6.36850000E-0004	-7.13090000E-0004	-8.15660000E-0004	-8.82240000E-0004	-9.46400000E-0004	-9.02960000E-0004	-8.10610000E-0004	-7.44180000E-0004	-6.31050000E-0004	-4.60560000E-0004	-3.41360000E-0004	-1.05600000E-0004	9.62400000E-0005	2.97230000E-0004	4.23940000E-0004	6.06210000E-0004	7.82370000E-0004	9.14750000E-0004	1.04660000E-0003	1.17917000E-0003	1.29564000E-0003	1.42515000E-0003	1.55609000E-0003	1.65576000E-0003	1.77231000E-0003	1.82045000E-0003	1.98843000E-0003	2.06142000E-0003	2.16483000E-0003	2.28695000E-0003	2.35170000E-0003	2.55785000E-0003
1.60000000E+0001	-3.98760000E-0004	-3.89260000E-0004	-5.80790000E-0004	-6.62820000E-0004	-7.06340000E-0004	-8.33830000E-0004	-8.76990000E-0004	-8.38090000E-0004	-8.65230000E-0004	-7.56020000E-0004	-7.14500000E-0004	-7.04760000E-0004	-5.59490000E-0004	-5.66540000E-0004	-5.01170000E-0004	-5.24700000E-0004	-5.28400000E-0004	-5.75390000E-0004	-6.54890000E-0004	-7.10050000E-0004	-7.19270000E-0004	-8.11020000E-0004	-8.00310000E-0004	-7.39360000E-0004	-6.88020000E-0004	-5.59420000E-0004	-4.22930000E-0004	-2.30520000E-0004	-1.55100000E-0005	1.65300000E-0004	3.66510000E-0004	5.01420000E-0004	6.73300000E-0004	8.52630000E-0004	9.75560000E-0004	1.10711000E-0003	1.27817000E-0003	1.32701000E-0003	1.45828000E-0003	1.54684000E-0003	1.65696000E-0003	1.73392000E-0003	1.86696000E-0003	1.99080000E-0003	2.05347000E-0003	2.16018000E-0003	2.23986000E-0003	2.34075000E-0003	2.47062000E-0003
1.65000000E+0001	-4.22890000E-0004	-5.31780000E-0004	-7.42940000E-0004	-5.66560000E-0004	-9.15480000E-0004	-7.28180000E-0004	-1.05457000E-0003	-9.09970000E-0004	-8.61020000E-0004	-9.13370000E-0004	-7.52810000E-0004	-8.01300000E-0004	-5.98050000E-0004	-6.49740000E-0004	-5.88730000E-0004	-5.03100000E-0004	-6.36260000E-0004	-5.95620000E-0004	-6.83530000E-0004	-7.46090000E-0004	-7.53310000E-0004	-8.23280000E-0004	-7.73830000E-0004	-7.79350000E-0004	-6.77060000E-0004	-5.88940000E-0004	-4.57510000E-0004	-2.64710000E-0004	-1.53800000E-0005	1.02010000E-0004	2.76750000E-0004	4.61280000E-0004	6.31210000E-0004	7.93580000E-0004	9.38190000E-0004	1.07370000E-0003	1.20981000E-0003	1.25179000E-0003	1.35807000E-0003	1.46367000E-0003	1.59452000E-0003	1.62122000E-0003	1.72699000E-0003	1.85983000E-0003	1.97492000E-0003	2.08062000E-0003	2.19127000E-0003	2.22866000E-0003	2.37391000E-0003
1.70000000E+0001	-6.26800000E-0004	-5.98360000E-0004	-5.98800000E-0004	-8.50970000E-0004	-7.75520000E-0004	-1.06392000E-0003	-8.83720000E-0004	-1.07580000E-0003	-9.70550000E-0004	-8.95850000E-0004	-9.10500000E-0004	-7.56610000E-0004	-6.88330000E-0004	-7.24860000E-0004	-6.37110000E-0004	-6.37020000E-0004	-6.33110000E-0004	-6.72870000E-0004	-7.66280000E-0004	-8.05460000E-0004	-8.64420000E-0004	-8.64780000E-0004	-8.80770000E-0004	-8.21170000E-0004	-7.48590000E-0004	-6.47230000E-0004	-4.90110000E-0004	-3.13770000E-0004	-1.26560000E-0004	8.77300000E-0005	2.61660000E-0004	4.42720000E-0004	6.23000000E-0004	7.55860000E-0004	8.78370000E-0004	9.88650000E-0004	1.12187000E-0003	1.25354000E-0003	1.35726000E-0003	1.42131000E-0003	1.55698000E-0003	1.66149000E-0003	1.71294000E-0003	1.80228000E-0003	1.93091000E-0003	2.01597000E-0003	2.11602000E-0003	2.16960000E-0003	2.29483000E-0003
1.75000000E+0001	-5.84300000E-0004	-4.36160000E-0004	-6.79110000E-0004	-7.12140000E-0004	-7.77850000E-0004	-9.16240000E-0004	-9.03120000E-0004	-1.01783000E-0003	-8.68040000E-0004	-8.82760000E-0004	-8.61050000E-0004	-7.06630000E-0004	-6.72010000E-0004	-5.93120000E-0004	-6.17330000E-0004	-6.04330000E-0004	-5.85670000E-0004	-6.06110000E-0004	-6.89150000E-0004	-7.53720000E-0004	-8.07970000E-0004	-8.26300000E-0004	-8.14140000E-0004	-7.71880000E-0004	-6.89290000E-0004	-5.99920000E-0004	-4.87100000E-0004	-3.17990000E-0004	-1.47380000E-0004	-4.70000000E-0007	2.47780000E-0004	3.64810000E-0004	5.83360000E-0004	7.11420000E-0004	8.62180000E-0004	9.26830000E-0004	1.05239000E-0003	1.13562000E-0003	1.24011000E-0003	1.36490000E-0003	1.42385000E-0003	1.53918000E-0003	1.61775000E-0003	1.70237000E-0003	1.79050000E-0003	1.89412000E-0003	2.02153000E-0003	2.09900000E-0003	2.15445000E-0003
1.80000000E+0001	-5.58730000E-0004	-3.12730000E-0004	-8.69550000E-0004	-4.86680000E-0004	-8.55020000E-0004	-7.31450000E-0004	-8.42950000E-0004	-8.74980000E-0004	-7.76550000E-0004	-8.48810000E-0004	-7.14250000E-0004	-7.05460000E-0004	-6.07640000E-0004	-5.60770000E-0004	-5.77810000E-0004	-5.77010000E-0004	-5.31440000E-0004	-6.16880000E-0004	-6.31670000E-0004	-6.83480000E-0004	-7.24640000E-0004	-7.37870000E-0004	-7.77750000E-0004	-6.61120000E-0004	-5.98070000E-0004	-4.77270000E-0004	-3.60860000E-0004	-1.72080000E-0004	-3.22200000E-0005	1.17710000E-0004	3.33630000E-0004	4.57570000E-0004	6.23310000E-0004	7.40280000E-0004	8.23100000E-0004	9.71370000E-0004	1.10775000E-0003	1.21506000E-0003	1.29631000E-0003	1.34732000E-0003	1.47330000E-0003	1.50500000E-0003	1.59519000E-0003	1.63969000E-0003	1.77004000E-0003	1.79171000E-0003	1.94630000E-0003	1.96212000E-0003	2.09030000E-0003
1.85000000E+0001	-3.70120000E-0004	-6.16710000E-0004	-5.38090000E-0004	-7.36560000E-0004	-5.86570000E-0004	-7.80850000E-0004	-7.99740000E-0004	-8.10500000E-0004	-8.30060000E-0004	-7.96540000E-0004	-7.79880000E-0004	-7.17040000E-0004	-6.51200000E-0004	-5.98990000E-0004	-6.19500000E-0004	-5.82500000E-0004	-5.48370000E-0004	-5.83120000E-0004	-6.78510000E-0004	-7.05260000E-0004	-6.90080000E-0004	-7.83110000E-0004	-7.86450000E-0004	-6.87280000E-0004	-6.51940000E-0004	-5.60560000E-0004	-4.16350000E-0004	-2.37690000E-0004	-5.37500000E-0005	1.04100000E-0004	2.73180000E-0004	4.14520000E-0004	5.87490000E-0004	7.45840000E-0004	8.29670000E-0004	9.55660000E-0004	1.02248000E-0003	1.09074000E-0003	1.19372000E-0003	1.29812000E-0003	1.34137000E-0003	1.46430000E-0003	1.51724000E-0003	1.59143000E-0003	1.68209000E-0003	1.70491000E-0003	1.83181000E-0003	1.89079000E-0003	1.96618000E-0003
1.90000000E+0001	-6.41250000E-0004	-3.62650000E-0004	-6.67610000E-0004	-4.35710000E-0004	-7.48690000E-0004	-6.39590000E-0004	-8.73780000E-0004	-7.20400000E-0004	-7.83330000E-0004	-6.89880000E-0004	-6.80960000E-0004	-6.56150000E-0004	-4.91310000E-0004	-5.68030000E-0004	-4.35720000E-0004	-4.47830000E-0004	-4.85850000E-0004	-4.72540000E-0004	-5.72140000E-0004	-6.49880000E-0004	-6.44600000E-0004	-6.94190000E-0004	-6.81520000E-0004	-5.78960000E-0004	-5.73840000E-0004	-4.48960000E-0004	-3.34620000E-0004	-1.71900000E-0004	-2.80400000E-0005	1.43450000E-0004	2.78170000E-0004	4.25940000E-0004	6.25880000E-0004	7.36120000E-0004	8.37080000E-0004	9.29160000E-0004	1.03591000E-0003	1.11558000E-0003	1.24352000E-0003	1.30489000E-0003	1.40080000E-0003	1.46823000E-0003	1.55669000E-0003	1.67481000E-0003	1.71524000E-0003	1.80054000E-0003	1.85355000E-0003	1.92668000E-0003	2.03783000E-0003
1.95000000E+0001	-2.02030000E-0004	-4.79640000E-0004	-4.66580000E-0004	-6.11960000E-0004	-6.64300000E-0004	-7.30870000E-0004	-6.82370000E-0004	-8.18510000E-0004	-6.84410000E-0004	-7.47930000E-0004	-6.64770000E-0004	-5.52820000E-0004	-6.07520000E-0004	-4.23020000E-0004	-5.24200000E-0004	-5.06870000E-0004	-4.82490000E-0004	-5.69700000E-0004	-5.65110000E-0004	-7.06380000E-0004	-6.94350000E-0004	-6.76790000E-0004	-7.38930000E-0004	-6.81980000E-0004	-5.74810000E-0004	-5.01300000E-0004	-3.86940000E-0004	-2.22330000E-0004	-2.55500000E-0005	9.21700000E-0005	2.88460000E-0004	4.13630000E-0004	5.78950000E-0004	6.86940000E-0004	8.24730000E-0004	9.24960000E-0004	1.06640000E-0003	1.13514000E-0003	1.27305000E-0003	1.34457000E-0003	1.45839000E-0003	1.49101000E-0003	1.53815000E-0003	1.61655000E-0003	1.70490000E-0003	1.82534000E-0003	1.91879000E-0003	1.98181000E-0003	2.12987000E-0003
2.00000000E+0001	-8.63300000E-0005	-5.50180000E-0004	-2.92920000E-0004	-7.04330000E-0004	-4.79730000E-0004	-7.83990000E-0004	-6.93040000E-0004	-7.46150000E-0004	-7.14780000E-0004	-6.50790000E-0004	-7.38330000E-0004	-5.36510000E-0004	-5.10560000E-0004	-5.01000000E-0004	-4.24760000E-0004	-4.56360000E-0004	-4.86290000E-0004	-4.93920000E-0004	-5.44370000E-0004	-6.09260000E-0004	-6.69280000E-0004	-6.09560000E-0004	-6.70420000E-0004	-6.66180000E-0004	-5.85080000E-0004	-4.42280000E-0004	-3.50490000E-0004	-1.66610000E-0004	7.64000000E-0006	1.38480000E-0004	2.97310000E-0004	4.49710000E-0004	6.47900000E-0004	7.99390000E-0004	8.98010000E-0004	9.92420000E-0004	1.10078000E-0003	1.19435000E-0003	1.26083000E-0003	1.35695000E-0003	1.42177000E-0003	1.49484000E-0003	1.59747000E-0003	1.62294000E-0003	1.75977000E-0003	1.82822000E-0003	1.90902000E-0003	1.98685000E-0003	2.09251000E-0003
2.20000000E+0001	-4.76910000E-0004	-6.25450000E-0004	-5.20830000E-0004	-7.48100000E-0004	-6.26840000E-0004	-8.41130000E-0004	-7.34740000E-0004	-8.22310000E-0004	-7.57570000E-0004	-7.94880000E-0004	-7.43370000E-0004	-5.92450000E-0004	-5.64860000E-0004	-5.71570000E-0004	-5.25440000E-0004	-6.13430000E-0004	-5.05120000E-0004	-5.38080000E-0004	-6.18610000E-0004	-6.32100000E-0004	-6.99720000E-0004	-7.35660000E-0004	-7.15870000E-0004	-6.02850000E-0004	-5.90100000E-0004	-4.91750000E-0004	-3.80190000E-0004	-2.28610000E-0004	-7.25700000E-0005	6.45600000E-0005	2.33160000E-0004	3.77850000E-0004	4.87150000E-0004	6.38720000E-0004	7.17660000E-0004	8.28200000E-0004	8.81120000E-0004	1.00314000E-0003	1.03779000E-0003	1.13961000E-0003	1.19118000E-0003	1.26403000E-0003	1.34520000E-0003	1.40868000E-0003	1.47760000E-0003	1.54018000E-0003	1.61078000E-0003	1.66811000E-0003	1.80117000E-0003
2.40000000E+0001	-2.36880000E-0004	-3.71950000E-0004	-3.67060000E-0004	-4.55470000E-0004	-5.23940000E-0004	-5.82870000E-0004	-6.46110000E-0004	-5.81080000E-0004	-6.00800000E-0004	-4.94590000E-0004	-5.64670000E-0004	-4.54920000E-0004	-4.21170000E-0004	-4.05160000E-0004	-3.50320000E-0004	-3.66380000E-0004	-3.66620000E-0004	-3.92830000E-0004	-4.77620000E-0004	-4.86510000E-0004	-5.82610000E-0004	-5.53880000E-0004	-5.62360000E-0004	-5.59370000E-0004	-4.57890000E-0004	-3.91230000E-0004	-2.70350000E-0004	-1.72050000E-0004	2.86300000E-0005	1.05840000E-0004	2.83000000E-0004	4.16430000E-0004	5.24200000E-0004	6.61190000E-0004	6.78820000E-0004	7.95880000E-0004	9.35480000E-0004	9.45690000E-0004	1.05542000E-0003	1.12507000E-0003	1.18942000E-0003	1.24683000E-0003	1.27418000E-0003	1.34026000E-0003	1.37507000E-0003	1.43105000E-0003	1.49954000E-0003	1.59376000E-0003	1.60261000E-0003
2.60000000E+0001	-2.72810000E-0004	-3.35300000E-0004	-4.48790000E-0004	-4.56180000E-0004	-5.47040000E-0004	-6.55980000E-0004	-5.70140000E-0004	-6.39800000E-0004	-6.28550000E-0004	-6.27630000E-0004	-6.26710000E-0004	-5.24560000E-0004	-4.64960000E-0004	-3.83890000E-0004	-4.17760000E-0004	-3.72030000E-0004	-3.55840000E-0004	-4.03230000E-0004	-4.56270000E-0004	-4.58590000E-0004	-5.06960000E-0004	-5.56010000E-0004	-5.78210000E-0004	-5.32200000E-0004	-4.10140000E-0004	-3.89510000E-0004	-2.74550000E-0004	-1.16410000E-0004	1.99000000E-0006	8.12600000E-0005	2.39000000E-0004	3.44640000E-0004	4.50850000E-0004	5.68380000E-0004	6.63900000E-0004	7.42350000E-0004	8.43720000E-0004	8.97130000E-0004	9.35470000E-0004	1.00995000E-0003	1.09537000E-0003	1.11850000E-0003	1.18323000E-0003	1.22416000E-0003	1.31505000E-0003	1.38359000E-0003	1.44197000E-0003	1.49259000E-0003	1.55583000E-0003
2.80000000E+0001	-3.12170000E-0004	-1.50350000E-0004	-2.89280000E-0004	-3.60980000E-0004	-3.85670000E-0004	-5.63270000E-0004	-4.30950000E-0004	-6.01010000E-0004	-4.26220000E-0004	-4.95110000E-0004	-4.28330000E-0004	-3.66540000E-0004	-3.57240000E-0004	-3.18340000E-0004	-3.58570000E-0004	-3.05140000E-0004	-3.31210000E-0004	-3.94450000E-0004	-3.89080000E-0004	-4.09720000E-0004	-4.72870000E-0004	-4.61480000E-0004	-4.74340000E-0004	-4.55660000E-0004	-4.02700000E-0004	-3.23200000E-0004	-2.48320000E-0004	-1.07380000E-0004	3.22700000E-0005	9.85500000E-0005	2.42290000E-0004	3.17050000E-0004	4.22380000E-0004	5.39150000E-0004	6.05990000E-0004	6.82740000E-0004	7.74940000E-0004	8.70750000E-0004	9.07380000E-0004	9.83780000E-0004	1.05418000E-0003	1.06735000E-0003	1.14844000E-0003	1.18708000E-0003	1.24491000E-0003	1.31102000E-0003	1.35523000E-0003	1.40264000E-0003	1.47721000E-0003
3.00000000E+0001	-4.42700000E-0005	-3.51900000E-0004	-2.65650000E-0004	-3.08070000E-0004	-4.52700000E-0004	-3.62410000E-0004	-5.61150000E-0004	-4.37560000E-0004	-4.90670000E-0004	-3.96940000E-0004	-4.78990000E-0004	-4.12600000E-0004	-3.47250000E-0004	-3.27480000E-0004	-2.84290000E-0004	-3.20710000E-0004	-3.37420000E-0004	-3.39940000E-0004	-3.90920000E-0004	-3.77890000E-0004	-4.76180000E-0004	-5.04570000E-0004	-4.96750000E-0004	-4.25400000E-0004	-3.79310000E-0004	-3.42940000E-0004	-2.85480000E-0004	-1.41700000E-0004	-8.37000000E-0006	7.60900000E-0005	1.81850000E-0004	3.14710000E-0004	3.71970000E-0004	4.80870000E-0004	5.44240000E-0004	6.17210000E-0004	6.91330000E-0004	7.44920000E-0004	8.71960000E-0004	9.07980000E-0004	9.11380000E-0004	9.67460000E-0004	1.00009000E-0003	1.06085000E-0003	1.09627000E-0003	1.16946000E-0003	1.23610000E-0003	1.22821000E-0003	1.28904000E-0003
3.20000000E+0001	-4.81900000E-0004	-2.99440000E-0004	-4.89030000E-0004	-4.99720000E-0004	-5.48530000E-0004	-6.64820000E-0004	-6.14380000E-0004	-6.82950000E-0004	-6.03440000E-0004	-6.02190000E-0004	-4.99380000E-0004	-4.80610000E-0004	-3.95070000E-0004	-3.99210000E-0004	-3.71830000E-0004	-4.07440000E-0004	-3.81710000E-0004	-3.84340000E-0004	-4.62730000E-0004	-4.17220000E-0004	-4.66490000E-0004	-4.09280000E-0004	-4.85830000E-0004	-4.02030000E-0004	-3.17290000E-0004	-2.45480000E-0004	-1.82770000E-0004	-5.36900000E-0005	3.70900000E-0005	1.21590000E-0004	2.13830000E-0004	2.72200000E-0004	3.86530000E-0004	4.93460000E-0004	5.54710000E-0004	6.03250000E-0004	6.60580000E-0004	7.25530000E-0004	7.93210000E-0004	8.06940000E-0004	8.55230000E-0004	9.17180000E-0004	9.38160000E-0004	9.80610000E-0004	1.03909000E-0003	1.09212000E-0003	1.14120000E-0003	1.15563000E-0003	1.17011000E-0003
3.40000000E+0001	-3.89140000E-0004	-4.34410000E-0004	-3.78060000E-0004	-5.22190000E-0004	-5.05480000E-0004	-6.35570000E-0004	-6.24120000E-0004	-5.76260000E-0004	-6.19030000E-0004	-5.63480000E-0004	-5.58230000E-0004	-5.01720000E-0004	-4.04520000E-0004	-4.45890000E-0004	-2.97940000E-0004	-3.95530000E-0004	-3.73070000E-0004	-3.44970000E-0004	-3.53800000E-0004	-4.51820000E-0004	-4.01410000E-0004	-4.52630000E-0004	-4.39020000E-0004	-3.86040000E-0004	-3.26380000E-0004	-2.73580000E-0004	-1.49320000E-0004	-8.85600000E-0005	4.23700000E-0005	7.21600000E-0005	2.21440000E-0004	2.68720000E-0004	3.60090000E-0004	4.59090000E-0004	4.94770000E-0004	5.31710000E-0004	5.65710000E-0004	6.31270000E-0004	6.55090000E-0004	7.08630000E-0004	7.91550000E-0004	8.21210000E-0004	8.19830000E-0004	8.68510000E-0004	9.03000000E-0004	9.71600000E-0004	1.00746000E-0003	1.03502000E-0003	1.04231000E-0003
3.60000000E+0001	6.49400000E-0005	-3.31730000E-0004	-7.70400000E-0005	-2.25850000E-0004	-3.01830000E-0004	-3.14760000E-0004	-3.55330000E-0004	-2.93410000E-0004	-3.14800000E-0004	-3.53110000E-0004	-2.63250000E-0004	-3.10430000E-0004	-2.19760000E-0004	-2.05690000E-0004	-2.32290000E-0004	-2.29320000E-0004	-2.31370000E-0004	-2.64560000E-0004	-2.88090000E-0004	-3.19600000E-0004	-3.00870000E-0004	-3.31510000E-0004	-3.33900000E-0004	-2.88050000E-0004	-2.25410000E-0004	-1.64130000E-0004	-1.16820000E-0004	-3.90400000E-0005	7.18300000E-0005	8.68600000E-0005	2.00280000E-0004	2.64590000E-0004	3.50300000E-0004	3.98240000E-0004	4.46540000E-0004	4.84130000E-0004	5.68460000E-0004	5.92250000E-0004	6.15440000E-0004	6.58250000E-0004	7.05620000E-0004	6.93450000E-0004	7.26920000E-0004	8.23820000E-0004	8.29140000E-0004	8.89380000E-0004	9.49240000E-0004	9.79760000E-0004	1.03007000E-0003
3.80000000E+0001	-2.93690000E-0004	-9.51300000E-0005	-3.50860000E-0004	-3.24140000E-0004	-3.75070000E-0004	-3.93400000E-0004	-3.90280000E-0004	-4.49530000E-0004	-3.69610000E-0004	-2.88870000E-0004	-3.42600000E-0004	-2.39260000E-0004	-2.78140000E-0004	-2.07040000E-0004	-2.10110000E-0004	-2.42050000E-0004	-1.99820000E-0004	-2.46450000E-0004	-2.98860000E-0004	-2.08000000E-0004	-3.20740000E-0004	-3.31680000E-0004	-3.11860000E-0004	-2.66840000E-0004	-1.83210000E-0004	-1.32950000E-0004	-7.37800000E-0005	8.83000000E-0006	1.31510000E-0004	1.56240000E-0004	2.20420000E-0004	3.07870000E-0004	3.97880000E-0004	4.46570000E-0004	4.89470000E-0004	5.37200000E-0004	6.06230000E-0004	6.69240000E-0004	6.52040000E-0004	7.14710000E-0004	7.82790000E-0004	7.87140000E-0004	8.21780000E-0004	8.41290000E-0004	9.26830000E-0004	9.32530000E-0004	9.36640000E-0004	9.59330000E-0004	1.01187000E-0003
4.00000000E+0001	-2.24160000E-0004	-3.18600000E-0005	-4.42930000E-0004	-1.38420000E-0004	-4.00980000E-0004	-2.11290000E-0004	-3.96070000E-0004	-3.50860000E-0004	-2.83530000E-0004	-3.59560000E-0004	-2.76930000E-0004	-2.53060000E-0004	-1.23250000E-0004	-2.25470000E-0004	-1.86050000E-0004	-1.45850000E-0004	-2.25110000E-0004	-1.84810000E-0004	-2.68040000E-0004	-2.28500000E-0004	-2.72290000E-0004	-2.43360000E-0004	-2.66930000E-0004	-2.36590000E-0004	-1.91250000E-0004	-1.50190000E-0004	-6.56700000E-0005	-8.96000000E-0006	9.82200000E-0005	1.46580000E-0004	2.25470000E-0004	2.68890000E-0004	3.68730000E-0004	4.19010000E-0004	4.55340000E-0004	4.91530000E-0004	5.75530000E-0004	5.63030000E-0004	6.01510000E-0004	6.30610000E-0004	6.77310000E-0004	6.75490000E-0004	7.31210000E-0004	7.44890000E-0004	7.90170000E-0004	8.05960000E-0004	8.50170000E-0004	8.59770000E-0004	8.29800000E-0004
4.20000000E+0001	-2.23490000E-0004	-1.25510000E-0004	-3.50510000E-0004	-2.55660000E-0004	-3.21240000E-0004	-4.49150000E-0004	-2.18320000E-0004	-4.41990000E-0004	-3.28930000E-0004	-3.03700000E-0004	-3.62920000E-0004	-2.05290000E-0004	-2.29690000E-0004	-2.57020000E-0004	-1.60050000E-0004	-2.45240000E-0004	-2.26200000E-0004	-2.07590000E-0004	-2.66230000E-0004	-2.54860000E-0004	-2.69750000E-0004	-2.74330000E-0004	-2.91940000E-0004	-2.11310000E-0004	-1.70140000E-0004	-1.39280000E-0004	-6.33100000E-0005	4.40000000E-0007	6.98600000E-0005	9.69600000E-0005	1.99390000E-0004	2.36630000E-0004	2.82430000E-0004	3.22070000E-0004	3.81060000E-0004	4.05510000E-0004	4.41820000E-0004	4.92000000E-0004	5.42280000E-0004	5.54420000E-0004	5.66400000E-0004	5.90390000E-0004	6.53650000E-0004	6.54030000E-0004	6.41450000E-0004	7.01190000E-0004	7.00360000E-0004	7.52330000E-0004	7.44620000E-0004
4.40000000E+0001	7.31100000E-0005	-1.12050000E-0004	-1.46100000E-0005	-1.16880000E-0004	-3.63300000E-0005	-1.62350000E-0004	-3.72700000E-0005	-2.75840000E-0004	-1.28430000E-0004	-1.43460000E-0004	-1.40910000E-0004	-4.14200000E-0005	-3.99300000E-0005	-4.26700000E-0005	-2.21600000E-0005	-9.04000000E-0005	-6.71400000E-0005	-1.00080000E-0004	-1.17580000E-0004	-8.75600000E-0005	-1.53890000E-0004	-1.56620000E-0004	-1.55180000E-0004	-1.79860000E-0004	-8.14300000E-0005	-7.42800000E-0005	1.08800000E-0005	4.47400000E-0005	1.42300000E-0004	1.43360000E-0004	2.30710000E-0004	2.68100000E-0004	3.32560000E-0004	3.66380000E-0004	3.75380000E-0004	4.43810000E-0004	4.67980000E-0004	4.68200000E-0004	5.22200000E-0004	5.17420000E-0004	5.99930000E-0004	5.80680000E-0004	5.94240000E-0004	6.43810000E-0004	6.67990000E-0004	6.59810000E-0004	6.86440000E-0004	7.04470000E-0004	7.48600000E-0004
4.60000000E+0001	1.53900000E-0005	-4.13600000E-0005	5.29700000E-0005	-1.12560000E-0004	-6.36000000E-0006	-2.07060000E-0004	-7.51600000E-0005	-2.13580000E-0004	-7.03400000E-0005	-9.16800000E-0005	-1.17150000E-0004	-3.76400000E-0005	-9.55300000E-0005	2.67100000E-0005	1.23300000E-0005	-3.54500000E-0005	6.07600000E-0005	-8.88400000E-0005	-7.37000000E-0005	-8.13700000E-0005	-1.94650000E-0004	-1.15970000E-0004	-1.42790000E-0004	-1.21190000E-0004	-6.51800000E-0005	-5.77200000E-0005	-7.38000000E-0006	6.03300000E-0005	8.74600000E-0005	1.16380000E-0004	2.56140000E-0004	2.80280000E-0004	3.41340000E-0004	3.82170000E-0004	4.11240000E-0004	4.43020000E-0004	4.85420000E-0004	5.14120000E-0004	5.28910000E-0004	5.78000000E-0004	5.85910000E-0004	5.89640000E-0004	6.29230000E-0004	6.41460000E-0004	6.73880000E-0004	6.63110000E-0004	6.98710000E-0004	7.57000000E-0004	7.33070000E-0004
4.80000000E+0001	-8.47100000E-0005	3.66000000E-0005	-1.47710000E-0004	-1.22290000E-0004	-9.48600000E-0005	-8.67300000E-0005	-2.21280000E-0004	-1.36550000E-0004	-2.13840000E-0004	-1.66410000E-0004	-1.31970000E-0004	-1.95020000E-0004	-9.08900000E-0005	-1.12630000E-0004	-7.88200000E-0005	-7.80400000E-0005	-9.62600000E-0005	-7.55900000E-0005	-1.40040000E-0004	-1.38610000E-0004	-1.31430000E-0004	-1.91450000E-0004	-1.70640000E-0004	-8.96400000E-0005	-1.11900000E-0004	-3.14400000E-0005	-1.14800000E-0005	9.95500000E-0005	1.41270000E-0004	1.60290000E-0004	2.53810000E-0004	2.69030000E-0004	3.44750000E-0004	3.83320000E-0004	4.19590000E-0004	4.41780000E-0004	5.06830000E-0004	4.74140000E-0004	5.58220000E-0004	5.52660000E-0004	5.73030000E-0004	6.17280000E-0004	5.97560000E-0004	6.54260000E-0004	6.45360000E-0004	6.58980000E-0004	7.13230000E-0004	6.95520000E-0004	7.49660000E-0004
5.00000000E+0001	-1.75530000E-0004	-2.90430000E-0004	-2.34730000E-0004	-3.94240000E-0004	-2.96250000E-0004	-4.18510000E-0004	-3.77560000E-0004	-4.00140000E-0004	-4.42750000E-0004	-3.58740000E-0004	-3.39760000E-0004	-3.58170000E-0004	-2.12870000E-0004	-2.61370000E-0004	-2.68860000E-0004	-2.46730000E-0004	-2.16930000E-0004	-1.79670000E-0004	-2.59350000E-0004	-2.51740000E-0004	-3.13130000E-0004	-2.80950000E-0004	-2.46720000E-0004	-2.30650000E-0004	-1.84250000E-0004	-1.34580000E-0004	-8.52800000E-0005	-1.02100000E-0005	7.19400000E-0005	1.01300000E-0004	1.57540000E-0004	2.02860000E-0004	2.42550000E-0004	2.85820000E-0004	3.38140000E-0004	3.55210000E-0004	3.32860000E-0004	3.77060000E-0004	4.54650000E-0004	4.14570000E-0004	4.91650000E-0004	5.05800000E-0004	5.38960000E-0004	5.30130000E-0004	5.65610000E-0004	5.67650000E-0004	5.80960000E-0004	6.00780000E-0004	5.84200000E-0004
5.20000000E+0001	2.19500000E-0005	-1.05350000E-0004	-1.47960000E-0004	-2.00690000E-0004	-2.24300000E-0004	-1.69610000E-0004	-2.65890000E-0004	-2.01180000E-0004	-2.33130000E-0004	-2.03170000E-0004	-1.13670000E-0004	-1.37920000E-0004	-4.21000000E-0006	-1.16520000E-0004	-9.98600000E-0005	-5.87100000E-0005	-9.35700000E-0005	-1.18740000E-0004	-1.10310000E-0004	-1.76100000E-0004	-1.44510000E-0004	-1.24480000E-0004	-1.36790000E-0004	-1.13230000E-0004	-6.02300000E-0005	-4.03600000E-0005	3.50000000E-0006	7.80900000E-0005	1.45200000E-0004	1.57050000E-0004	2.05010000E-0004	2.41960000E-0004	3.21620000E-0004	3.45360000E-0004	3.55270000E-0004	3.81850000E-0004	4.11470000E-0004	4.20200000E-0004	4.57630000E-0004	4.62840000E-0004	5.03080000E-0004	5.05150000E-0004	5.38220000E-0004	5.36830000E-0004	5.76650000E-0004	5.81810000E-0004	5.94110000E-0004	6.10970000E-0004	6.36550000E-0004
5.40000000E+0001	-2.85900000E-0005	-1.96350000E-0004	-4.13400000E-0005	-3.00700000E-0004	-5.35000000E-0005	-3.21850000E-0004	-1.58060000E-0004	-2.24070000E-0004	-1.90400000E-0004	-1.84280000E-0004	-2.32580000E-0004	-1.34150000E-0004	-1.82110000E-0004	-1.88850000E-0004	-8.75100000E-0005	-1.84800000E-0004	-1.33230000E-0004	-1.43940000E-0004	-1.74690000E-0004	-1.55860000E-0004	-1.83100000E-0004	-1.67000000E-0004	-1.79330000E-0004	-1.03230000E-0004	-1.16690000E-0004	-2.81300000E-0005	3.69000000E-0006	4.79500000E-0005	1.04730000E-0004	1.34050000E-0004	1.68060000E-0004	1.93000000E-0004	2.40070000E-0004	2.94260000E-0004	2.84370000E-0004	3.25000000E-0004	3.92820000E-0004	3.82680000E-0004	4.11550000E-0004	4.27050000E-0004	4.45480000E-0004	4.70150000E-0004	4.83100000E-0004	5.01450000E-0004	5.37340000E-0004	5.72840000E-0004	5.75410000E-0004	5.39370000E-0004	5.85050000E-0004
5.60000000E+0001	2.57370000E-0004	-2.89310000E-0004	1.14020000E-0004	-2.19200000E-0004	2.04000000E-0005	-1.43250000E-0004	-1.81610000E-0004	-8.55400000E-0005	-1.33980000E-0004	-8.04900000E-0005	-1.18390000E-0004	-2.37200000E-0005	-3.41200000E-0005	-3.32800000E-0005	6.66000000E-0006	-8.24000000E-0005	-3.32100000E-0005	-6.25400000E-0005	-6.20400000E-0005	-1.77900000E-0005	-1.05400000E-0004	-3.97500000E-0005	-3.62800000E-0005	-1.95400000E-0005	4.09600000E-0005	6.97600000E-0005	8.82900000E-0005	9.50900000E-0005	2.12210000E-0004	1.86460000E-0004	2.40570000E-0004	2.50480000E-0004	2.95770000E-0004	3.19260000E-0004	2.86230000E-0004	3.18440000E-0004	3.34640000E-0004	3.31330000E-0004	3.84520000E-0004	4.00830000E-0004	4.21930000E-0004	4.66130000E-0004	4.36420000E-0004	4.45720000E-0004	4.78650000E-0004	4.61200000E-0004	4.98900000E-0004	5.00630000E-0004	5.13800000E-0004
5.80000000E+0001	1.21480000E-0004	2.17900000E-0005	3.70400000E-0005	9.90600000E-0005	-1.82830000E-0004	1.59500000E-0005	-9.79000000E-0005	-2.21200000E-0005	-8.90000000E-0005	-8.84300000E-0005	5.81300000E-0005	-4.11600000E-0005	6.42500000E-0005	-7.56000000E-0006	-3.92700000E-0005	2.66400000E-0005	-2.51800000E-0005	-2.63800000E-0005	-2.35100000E-0005	-5.37600000E-0005	-7.34500000E-0005	-3.50400000E-0005	-5.70000000E-0005	-3.10500000E-0005	7.42000000E-0006	4.07200000E-0005	8.61300000E-0005	1.15590000E-0004	1.65170000E-0004	1.44830000E-0004	2.22710000E-0004	2.50440000E-0004	2.55880000E-0004	2.68870000E-0004	3.28850000E-0004	3.47460000E-0004	3.91450000E-0004	3.70320000E-0004	4.07920000E-0004	4.20390000E-0004	3.93280000E-0004	4.32390000E-0004	4.66450000E-0004	4.63220000E-0004	4.68260000E-0004	4.79770000E-0004	4.69120000E-0004	4.89740000E-0004	4.83660000E-0004
6.00000000E+0001	1.02810000E-0004	-1.97870000E-0004	-5.50300000E-0005	-6.07100000E-0005	-1.38070000E-0004	1.92200000E-0005	-2.14880000E-0004	-9.72300000E-0005	-1.79310000E-0004	-1.63300000E-0004	-1.01020000E-0004	-9.89500000E-0005	-5.75000000E-0005	-8.78300000E-0005	-3.53800000E-0005	-4.65500000E-0005	-6.93700000E-0005	-3.48500000E-0005	-6.17700000E-0005	-5.11700000E-0005	-8.28600000E-0005	-6.02400000E-0005	-7.06200000E-0005	1.28600000E-0005	-2.49200000E-0005	1.23500000E-0005	6.46500000E-0005	9.59400000E-0005	1.30970000E-0004	1.71990000E-0004	1.72970000E-0004	2.05730000E-0004	2.03900000E-0004	2.43870000E-0004	2.85840000E-0004	2.91130000E-0004	3.18590000E-0004	3.36350000E-0004	3.43890000E-0004	3.30540000E-0004	3.50060000E-0004	3.46210000E-0004	3.86970000E-0004	3.82470000E-0004	4.04300000E-0004	4.02540000E-0004	3.76330000E-0004	3.88670000E-0004	4.27400000E-0004
6.20000000E+0001	-8.44700000E-0005	-3.39110000E-0004	7.10000000E-0005	-2.74870000E-0004	-8.79000000E-0006	-1.93450000E-0004	-1.60830000E-0004	-1.64000000E-0004	-1.71290000E-0004	-1.23570000E-0004	-1.57780000E-0004	-6.62500000E-0005	-1.22300000E-0004	-9.52500000E-0005	-2.36900000E-0005	-1.37040000E-0004	-1.55400000E-0005	-2.89000000E-0005	-8.17400000E-0005	-5.43500000E-0005	-7.24400000E-0005	-1.17900000E-0004	-6.78800000E-0005	-6.99900000E-0005	-4.29400000E-0005	-3.86000000E-0006	2.15500000E-0005	5.99600000E-0005	1.54490000E-0004	1.51680000E-0004	1.78120000E-0004	2.18840000E-0004	2.57740000E-0004	2.54150000E-0004	2.95200000E-0004	2.79370000E-0004	3.10550000E-0004	3.16090000E-0004	3.31050000E-0004	3.44020000E-0004	3.56690000E-0004	4.16480000E-0004	4.18310000E-0004	3.97290000E-0004	4.07430000E-0004	4.56170000E-0004	4.30810000E-0004	4.61770000E-0004	4.38590000E-0004
6.40000000E+0001	-3.20900000E-0005	1.57310000E-0004	-9.34600000E-0005	7.15900000E-0005	-5.40200000E-0005	-7.84400000E-0005	-4.16600000E-0005	-7.21700000E-0005	-1.39800000E-0005	-6.45000000E-0005	-6.52400000E-0005	-4.23800000E-0005	2.27300000E-0005	-6.80000000E-0007	5.64000000E-0006	1.82400000E-0005	-2.01000000E-0005	1.78500000E-0005	-3.70000000E-0007	-7.51000000E-0005	-2.66500000E-0005	-3.03200000E-0005	-3.74200000E-0005	-2.23800000E-0005	2.68400000E-0005	1.77800000E-0005	1.45500000E-0005	1.08770000E-0004	1.40550000E-0004	1.32810000E-0004	1.95820000E-0004	1.90770000E-0004	2.25250000E-0004	2.69100000E-0004	2.84740000E-0004	2.84070000E-0004	2.80720000E-0004	3.08070000E-0004	3.00610000E-0004	3.34590000E-0004	3.37640000E-0004	3.48460000E-0004	3.15950000E-0004	3.48420000E-0004	3.36710000E-0004	3.79480000E-0004	3.49090000E-0004	3.71000000E-0004	3.67940000E-0004
6.60000000E+0001	1.79300000E-0005	-7.57800000E-0005	-1.84510000E-0004	8.11800000E-0005	-1.97230000E-0004	2.38900000E-0005	-2.12050000E-0004	-1.12540000E-0004	-9.80400000E-0005	-1.37890000E-0004	-4.11000000E-0006	-9.02900000E-0005	5.26700000E-0005	3.00000000E-0008	5.63000000E-0006	2.56400000E-0005	-1.61500000E-0005	2.94200000E-0005	8.10000000E-0007	4.69500000E-0005	3.29600000E-0005	-8.87000000E-0006	1.14500000E-0005	1.37900000E-0005	2.25700000E-0005	5.93000000E-0005	9.51700000E-0005	1.51930000E-0004	1.81050000E-0004	1.68090000E-0004	2.18450000E-0004	2.27710000E-0004	2.67760000E-0004	3.02510000E-0004	2.80520000E-0004	3.27410000E-0004	3.36730000E-0004	3.22760000E-0004	3.35200000E-0004	3.43700000E-0004	3.78830000E-0004	3.89740000E-0004	3.90490000E-0004	4.15070000E-0004	4.40770000E-0004	4.44710000E-0004	4.56460000E-0004	4.36320000E-0004	4.39830000E-0004
6.80000000E+0001	-1.59260000E-0004	-1.19180000E-0004	-2.99940000E-0004	-1.71960000E-0004	-2.88870000E-0004	-3.12300000E-0004	-2.52750000E-0004	-2.85600000E-0004	-1.75460000E-0004	-2.61000000E-0004	-1.64490000E-0004	-2.13160000E-0004	-1.64820000E-0004	-6.92000000E-0005	-8.91800000E-0005	-1.01020000E-0004	-2.81600000E-0005	-9.05500000E-0005	-4.90000000E-0005	-8.75900000E-0005	-7.46500000E-0005	-3.80600000E-0005	-8.68800000E-0005	-9.74700000E-0005	1.86000000E-0006	-1.04500000E-0005	1.88800000E-0005	3.23800000E-0005	9.21500000E-0005	8.84500000E-0005	1.74870000E-0004	1.65120000E-0004	1.75880000E-0004	2.24840000E-0004	2.61090000E-0004	2.34240000E-0004	2.73560000E-0004	2.87930000E-0004	3.39210000E-0004	2.91130000E-0004	2.92740000E-0004	2.96360000E-0004	3.49930000E-0004	3.14230000E-0004	3.26010000E-0004	3.22800000E-0004	3.32400000E-0004	3.39000000E-0004	3.19520000E-0004
7.00000000E+0001	4.81000000E-0005	1.87300000E-0005	-8.18900000E-0005	4.10900000E-0005	-4.94900000E-0005	4.13600000E-0005	-3.43200000E-0005	-1.11170000E-0004	-7.02000000E-0006	-7.95800000E-0005	2.36500000E-0005	1.40200000E-0005	-4.08300000E-0005	4.11400000E-0005	1.44400000E-0005	-2.38000000E-0006	3.20000000E-0005	-7.26000000E-0005	-3.85200000E-0005	-1.27300000E-0005	-6.56900000E-0005	-4.36700000E-0005	-3.74400000E-0005	-2.43600000E-0005	-1.27000000E-0005	3.70300000E-0005	3.10800000E-0005	9.80600000E-0005	1.47830000E-0004	1.06350000E-0004	1.85470000E-0004	1.68640000E-0004	2.06050000E-0004	2.43930000E-0004	2.50220000E-0004	2.72040000E-0004	2.53340000E-0004	2.97440000E-0004	2.72860000E-0004	3.24710000E-0004	3.36090000E-0004	3.58850000E-0004	3.50600000E-0004	3.73160000E-0004	3.95270000E-0004	3.81660000E-0004	3.51710000E-0004	3.77720000E-0004	3.49670000E-0004
7.20000000E+0001	1.96440000E-0004	2.95400000E-0005	6.17400000E-0005	-5.53900000E-0005	7.51400000E-0005	-1.03440000E-0004	1.29890000E-0004	-7.68600000E-0005	9.31900000E-0005	-6.46900000E-0005	1.94000000E-0005	1.41800000E-0005	4.17400000E-0005	1.19010000E-0004	5.09300000E-0005	4.47600000E-0005	1.02940000E-0004	4.07500000E-0005	5.26100000E-0005	5.64100000E-0005	2.02100000E-0005	4.02800000E-0005	4.96500000E-0005	5.24600000E-0005	7.36500000E-0005	8.46900000E-0005	1.34560000E-0004	1.77590000E-0004	1.38280000E-0004	1.80650000E-0004	1.81290000E-0004	2.18570000E-0004	2.30370000E-0004	2.50530000E-0004	2.50920000E-0004	2.84070000E-0004	3.17320000E-0004	3.36090000E-0004	3.23720000E-0004	3.41380000E-0004	3.76290000E-0004	3.58850000E-0004	3.94420000E-0004	3.81180000E-0004	3.73300000E-0004	3.72430000E-0004	3.75320000E-0004	3.66750000E-0004	3.84850000E-0004
7.40000000E+0001	-1.24960000E-0004	-4.27700000E-0005	-3.41700000E-0004	5.22000000E-0005	-2.82130000E-0004	-1.12700000E-0004	-2.43570000E-0004	-2.85200000E-0004	-1.08120000E-0004	-2.73840000E-0004	-1.25650000E-0004	-1.71840000E-0004	-1.68860000E-0004	-9.76100000E-0005	-1.35830000E-0004	-1.55260000E-0004	-1.15810000E-0004	-1.41100000E-0004	-1.78350000E-0004	-1.22450000E-0004	-1.31270000E-0004	-1.22370000E-0004	-1.62400000E-0004	-6.89100000E-0005	-6.24100000E-0005	-2.16700000E-0005	1.85600000E-0005	6.68900000E-0005	8.85600000E-0005	1.06290000E-0004	1.84680000E-0004	1.73740000E-0004	2.09190000E-0004	2.40330000E-0004	2.32290000E-0004	2.57790000E-0004	2.28900000E-0004	2.35530000E-0004	2.60340000E-0004	2.73800000E-0004	3.11170000E-0004	3.05220000E-0004	2.82100000E-0004	3.35270000E-0004	3.35780000E-0004	3.13740000E-0004	3.15570000E-0004	3.06080000E-0004	2.95720000E-0004
7.60000000E+0001	-1.57060000E-0004	1.59730000E-0004	-9.09300000E-0005	-1.26000000E-0006	-5.90900000E-0005	-1.76960000E-0004	-4.73400000E-0005	-8.50400000E-0005	2.54600000E-0005	-5.30300000E-0005	1.67600000E-0005	1.35200000E-0005	2.99800000E-0005	1.53500000E-0005	2.40600000E-0005	8.31100000E-0005	-1.07000000E-0006	5.16200000E-0005	6.57000000E-0005	2.63600000E-0005	4.19300000E-0005	7.37800000E-0005	4.27000000E-0005	7.70600000E-0005	1.05950000E-0004	1.32860000E-0004	9.73600000E-0005	1.41880000E-0004	1.89590000E-0004	1.66650000E-0004	2.10690000E-0004	1.98600000E-0004	3.06090000E-0004	2.68060000E-0004	2.58610000E-0004	2.86120000E-0004	3.03700000E-0004	3.04400000E-0004	3.09220000E-0004	3.20150000E-0004	3.62060000E-0004	3.26980000E-0004	3.12910000E-0004	3.29790000E-0004	3.37910000E-0004	3.11300000E-0004	3.20910000E-0004	3.05200000E-0004	3.20990000E-0004
7.80000000E+0001	7.65000000E-0005	-1.87270000E-0004	-5.74000000E-0005	-1.73470000E-0004	-1.09830000E-0004	-1.48700000E-0004	-1.42300000E-0004	-1.57750000E-0004	-1.16260000E-0004	-9.44400000E-0005	-1.64670000E-0004	-1.08600000E-0004	-8.67000000E-0006	-7.77500000E-0005	-4.42200000E-0005	-7.61500000E-0005	-9.26600000E-0005	-5.50300000E-0005	-7.69500000E-0005	-7.54300000E-0005	-9.04300000E-0005	-9.00400000E-0005	-4.49300000E-0005	-1.40200000E-0005	-1.55400000E-0005	3.02600000E-0005	3.29400000E-0005	7.87900000E-0005	9.85700000E-0005	7.72700000E-0005	9.68500000E-0005	1.26500000E-0004	1.68510000E-0004	1.85950000E-0004	1.75450000E-0004	2.29100000E-0004	2.19650000E-0004	1.97490000E-0004	2.10360000E-0004	2.48660000E-0004	2.38960000E-0004	2.36750000E-0004	2.77350000E-0004	2.55860000E-0004	2.63300000E-0004	2.84910000E-0004	2.55990000E-0004	2.73410000E-0004	2.59210000E-0004
8.00000000E+0001	1.36120000E-0004	-3.11730000E-0004	6.03000000E-0006	-2.81120000E-0004	-2.12470000E-0004	-1.96350000E-0004	-2.65390000E-0004	-7.48100000E-0005	-2.38390000E-0004	-1.65770000E-0004	-1.90640000E-0004	-2.00280000E-0004	-4.79900000E-0005	-1.23200000E-0004	-5.18500000E-0005	-1.37910000E-0004	-4.24900000E-0005	-7.36800000E-0005	-1.26250000E-0004	-5.73500000E-0005	-8.61400000E-0005	-8.51800000E-0005	-6.29600000E-0005	2.82000000E-0006	2.93100000E-0005	4.55100000E-0005	1.15680000E-0004	1.08460000E-0004	1.03820000E-0004	1.02720000E-0004	1.77450000E-0004	1.17670000E-0004	1.87480000E-0004	1.94700000E-0004	1.79430000E-0004	2.06880000E-0004	2.10790000E-0004	2.11780000E-0004	1.97070000E-0004	2.07830000E-0004	2.06170000E-0004	2.41090000E-0004	2.21640000E-0004	2.21300000E-0004	2.64590000E-0004	2.43720000E-0004	2.58280000E-0004	2.03910000E-0004	2.62330000E-0004
8.20000000E+0001	-1.96710000E-0004	-8.28300000E-0005	-4.73600000E-0005	-1.02600000E-0005	-1.28770000E-0004	-6.25600000E-0005	-1.13030000E-0004	-2.08090000E-0004	-3.69000000E-0005	-1.64780000E-0004	-9.08900000E-0005	-2.04300000E-0005	-2.00300000E-0005	-1.67400000E-0005	-2.82700000E-0005	-4.77300000E-0005	-1.54400000E-0005	-2.60000000E-0006	-8.13400000E-0005	-2.50000000E-0007	7.33000000E-0006	-4.86500000E-0005	-4.32800000E-0005	1.60000000E-0007	9.13000000E-0006	2.69700000E-0005	7.66500000E-0005	7.91000000E-0005	1.15340000E-0004	1.23150000E-0004	1.89710000E-0004	1.28020000E-0004	2.10070000E-0004	1.88410000E-0004	2.07200000E-0004	2.26390000E-0004	2.37000000E-0004	2.32450000E-0004	2.55130000E-0004	2.53830000E-0004	2.35950000E-0004	2.47770000E-0004	2.85280000E-0004	2.75220000E-0004	2.88810000E-0004	2.72720000E-0004	3.21780000E-0004	2.52440000E-0004	2.74700000E-0004
8.40000000E+0001	-1.44240000E-0004	7.43300000E-0005	-1.47570000E-0004	4.60900000E-0005	1.51800000E-0005	-1.96840000E-0004	1.07180000E-0004	-2.18070000E-0004	4.20700000E-0005	-8.42400000E-0005	-6.09100000E-0005	3.04100000E-0005	-5.45000000E-0005	5.77000000E-0006	7.35300000E-0005	-1.43500000E-0005	-2.04000000E-0006	3.50100000E-0005	-1.38400000E-0005	2.64500000E-0005	1.68200000E-0005	-1.03200000E-0005	-1.76000000E-0006	4.82700000E-0005	6.42200000E-0005	4.81200000E-0005	5.66400000E-0005	9.79700000E-0005	1.31830000E-0004	1.32330000E-0004	1.89480000E-0004	1.45530000E-0004	1.77000000E-0004	1.67480000E-0004	1.78020000E-0004	2.09420000E-0004	1.38860000E-0004	2.21210000E-0004	1.91630000E-0004	1.96310000E-0004	1.77630000E-0004	1.84200000E-0004	2.06260000E-0004	1.74530000E-0004	1.80430000E-0004	2.01830000E-0004	1.92090000E-0004	1.54140000E-0004	1.73080000E-0004
8.60000000E+0001	5.28500000E-0005	1.55340000E-0004	-6.48400000E-0005	1.57790000E-0004	-4.88800000E-0005	1.03670000E-0004	-4.82300000E-0005	-2.09100000E-0005	1.28550000E-0004	-2.87900000E-0005	8.71700000E-0005	2.24300000E-0005	4.50700000E-0005	9.94200000E-0005	8.40000000E-0007	7.45500000E-0005	5.98300000E-0005	7.52900000E-0005	3.08100000E-0005	8.11900000E-0005	3.20700000E-0005	4.00700000E-0005	3.38400000E-0005	5.40200000E-0005	5.07200000E-0005	6.61200000E-0005	1.04350000E-0004	9.54700000E-0005	1.17820000E-0004	1.19240000E-0004	1.66630000E-0004	1.76490000E-0004	1.83620000E-0004	2.02970000E-0004	2.32120000E-0004	1.69000000E-0004	2.00520000E-0004	2.09190000E-0004	2.51330000E-0004	2.20250000E-0004	2.44260000E-0004	2.56550000E-0004	2.37700000E-0004	2.53590000E-0004	2.90240000E-0004	2.71210000E-0004	2.87500000E-0004	2.67060000E-0004	2.97440000E-0004
8.80000000E+0001	-1.96140000E-0004	2.12120000E-0004	-1.09190000E-0004	3.43000000E-0006	5.21200000E-0005	-2.08400000E-0005	7.88100000E-0005	9.89000000E-0006	-2.26200000E-0005	6.91600000E-0005	5.10700000E-0005	5.27100000E-0005	1.17820000E-0004	5.23900000E-0005	7.91100000E-0005	7.52700000E-0005	4.46700000E-0005	5.63300000E-0005	6.79800000E-0005	5.13300000E-0005	7.81200000E-0005	6.89500000E-0005	4.35800000E-0005	8.09700000E-0005	9.67300000E-0005	1.16370000E-0004	1.62660000E-0004	1.75190000E-0004	1.84520000E-0004	1.89720000E-0004	2.06860000E-0004	1.58200000E-0004	2.19000000E-0004	2.49000000E-0004	2.53320000E-0004	2.54710000E-0004	2.58210000E-0004	2.04360000E-0004	2.41150000E-0004	2.37060000E-0004	2.35750000E-0004	1.99100000E-0004	2.28440000E-0004	2.35830000E-0004	2.53330000E-0004	2.37250000E-0004	2.49120000E-0004	2.40730000E-0004	2.58660000E-0004
9.00000000E+0001	1.44450000E-0004	-1.69700000E-0005	2.03050000E-0004	-3.19200000E-0005	1.52560000E-0004	-2.91200000E-0005	3.18000000E-0006	-6.60000000E-0006	-7.66000000E-0006	1.96700000E-0005	-4.70000000E-0007	3.07000000E-0005	5.67500000E-0005	5.40100000E-0005	9.70200000E-0005	5.36900000E-0005	8.43300000E-0005	7.32500000E-0005	1.24000000E-0006	1.22670000E-0004	7.47300000E-0005	7.78100000E-0005	1.15500000E-0004	9.31400000E-0005	1.35580000E-0004	1.39160000E-0004	1.16730000E-0004	1.64540000E-0004	2.03520000E-0004	1.76770000E-0004	1.95120000E-0004	1.69950000E-0004	2.15200000E-0004	2.32610000E-0004	1.98700000E-0004	2.31480000E-0004	2.41410000E-0004	2.02340000E-0004	2.32610000E-0004	2.14710000E-0004	2.54840000E-0004	2.39170000E-0004	2.39540000E-0004	2.66600000E-0004	2.22810000E-0004	2.47780000E-0004	2.15760000E-0004	1.95380000E-0004	1.93020000E-0004
9.20000000E+0001	6.78400000E-0005	-1.33510000E-0004	3.82000000E-0005	-1.38490000E-0004	-6.99300000E-0005	-5.70400000E-0005	-1.24400000E-0004	-2.99700000E-0005	-1.67450000E-0004	-6.58700000E-0005	-1.11530000E-0004	-4.42900000E-0005	-4.41300000E-0005	-9.54700000E-0005	-3.55000000E-0005	-7.29200000E-0005	-4.42600000E-0005	-2.04300000E-0005	-8.17600000E-0005	-4.51300000E-0005	-1.66000000E-0006	-7.85000000E-0006	-2.41200000E-0005	7.79000000E-0006	7.07500000E-0005	6.71700000E-0005	6.77100000E-0005	1.25570000E-0004	1.08180000E-0004	1.06090000E-0004	1.37090000E-0004	1.26030000E-0004	1.45710000E-0004	1.80960000E-0004	2.09880000E-0004	1.94070000E-0004	1.94550000E-0004	2.16630000E-0004	2.45730000E-0004	2.17840000E-0004	2.13450000E-0004	2.16620000E-0004	2.42690000E-0004	2.21330000E-0004	2.36580000E-0004	2.15310000E-0004	2.07570000E-0004	1.99780000E-0004	1.57450000E-0004
9.40000000E+0001	1.30350000E-0004	-1.27310000E-0004	6.75100000E-0005	-6.43500000E-0005	-1.46700000E-0005	-5.79300000E-0005	1.48700000E-0005	-1.22410000E-0004	1.92100000E-0005	-7.31500000E-0005	-1.31400000E-0005	1.35100000E-0005	-1.15400000E-0005	3.85100000E-0005	1.13260000E-0004	6.90000000E-0007	8.56600000E-0005	1.67500000E-0005	-2.06600000E-0005	9.24800000E-0005	7.38000000E-0005	2.45900000E-0005	1.01170000E-0004	8.47700000E-0005	5.16600000E-0005	9.96700000E-0005	8.83000000E-0005	1.29580000E-0004	1.59810000E-0004	1.17320000E-0004	1.29040000E-0004	1.37800000E-0004	1.98040000E-0004	1.86220000E-0004	1.65560000E-0004	1.95990000E-0004	1.64630000E-0004	1.90740000E-0004	1.91920000E-0004	1.94160000E-0004	2.00430000E-0004	1.62820000E-0004	1.72580000E-0004	1.67760000E-0004	1.38680000E-0004	2.04760000E-0004	1.59950000E-0004	1.35480000E-0004	9.95800000E-0005
9.60000000E+0001	6.07100000E-0005	-2.32010000E-0004	2.24500000E-0005	-1.82350000E-0004	-2.69600000E-0005	-1.70000000E-0004	-1.08970000E-0004	-1.10170000E-0004	-1.03020000E-0004	-2.75000000E-0005	-1.20430000E-0004	4.60000000E-0006	-3.15000000E-0006	-2.69000000E-0006	6.64300000E-0005	-1.27200000E-0005	1.05300000E-0005	2.80500000E-0005	2.30000000E-0005	4.81800000E-0005	5.27500000E-0005	4.20900000E-0005	8.22300000E-0005	6.21300000E-0005	1.03230000E-0004	9.16100000E-0005	1.04160000E-0004	1.38940000E-0004	1.63770000E-0004	1.43080000E-0004	1.83290000E-0004	2.13760000E-0004	1.88470000E-0004	2.37610000E-0004	2.24820000E-0004	2.35990000E-0004	2.58030000E-0004	2.28060000E-0004	2.79180000E-0004	2.62810000E-0004	2.82370000E-0004	2.73920000E-0004	2.88780000E-0004	2.94880000E-0004	2.77540000E-0004	3.17870000E-0004	3.34360000E-0004	2.91350000E-0004	3.53480000E-0004
9.80000000E+0001	-1.71000000E-0005	-1.28910000E-0004	-2.66000000E-0006	-5.75400000E-0005	2.02400000E-0005	-1.52610000E-0004	-2.95500000E-0005	-7.90600000E-0005	-4.62200000E-0005	-7.68100000E-0005	-4.60800000E-0005	-2.70000000E-0006	-8.75000000E-0006	-2.02000000E-0005	3.23700000E-0005	-1.84600000E-0005	6.27400000E-0005	-1.32000000E-0005	1.55600000E-0005	3.98300000E-0005	-4.15000000E-0006	1.35500000E-0005	4.83000000E-0005	1.47000000E-0005	8.65700000E-0005	6.41900000E-0005	6.55500000E-0005	7.81600000E-0005	1.34480000E-0004	9.86000000E-0005	1.30240000E-0004	1.25360000E-0004	1.96840000E-0004	1.92210000E-0004	1.59560000E-0004	1.86950000E-0004	1.88850000E-0004	1.96630000E-0004	2.14990000E-0004	1.97960000E-0004	2.15060000E-0004	2.26180000E-0004	2.45240000E-0004	1.91160000E-0004	2.41320000E-0004	2.13960000E-0004	1.63620000E-0004	2.22350000E-0004	2.10630000E-0004
1.00000000E+0002	-1.62030000E-0004	6.31100000E-0005	-5.57800000E-0005	2.17400000E-0005	1.42800000E-0005	-3.07800000E-0005	3.74600000E-0005	-9.13100000E-0005	-4.76000000E-0006	-5.22000000E-0006	-2.32500000E-0005	7.00900000E-0005	3.30400000E-0005	5.25700000E-0005	7.79900000E-0005	1.55100000E-0005	7.65000000E-0005	2.08700000E-0005	4.60200000E-0005	4.07900000E-0005	4.81000000E-0006	2.89900000E-0005	4.93700000E-0005	3.32100000E-0005	6.84600000E-0005	9.36500000E-0005	6.40900000E-0005	1.10000000E-0004	1.51500000E-0004	1.35780000E-0004	1.90350000E-0004	1.63190000E-0004	1.81850000E-0004	1.80390000E-0004	1.60100000E-0004	1.94620000E-0004	1.74030000E-0004	2.04570000E-0004	2.37680000E-0004	1.76700000E-0004	2.06110000E-0004	2.39310000E-0004	2.01900000E-0004	2.19150000E-0004	1.95370000E-0004	1.93130000E-0004	2.13390000E-0004	2.04130000E-0004	1.46320000E-0004
1.01990400E+0002	-4.94700000E-0005	3.36500000E-0005	-7.16400000E-0005	-2.17700000E-0005	1.20600000E-0005	-1.00220000E-0004	-8.01000000E-0006	-1.86240000E-0004	-3.69300000E-0005	-1.14390000E-0004	-6.23900000E-0005	1.20400000E-0005	-1.05230000E-0004	-4.72800000E-0005	-2.34900000E-0005	-9.28100000E-0005	3.11000000E-0005	2.07000000E-0006	4.73000000E-0006	-4.02100000E-0005	-1.33400000E-0005	-3.70300000E-0005	-4.14700000E-0005	-5.87000000E-0006	2.56500000E-0005	2.20000000E-0005	2.29400000E-0005	3.61000000E-0005	7.54300000E-0005	6.79700000E-0005	8.70300000E-0005	6.24000000E-0005	1.15660000E-0004	1.05390000E-0004	1.22340000E-0004	1.31840000E-0004	1.43780000E-0004	1.33060000E-0004	1.56370000E-0004	1.21860000E-0004	1.64040000E-0004	1.48890000E-0004	1.51390000E-0004	1.59160000E-0004	1.53700000E-0004	1.56370000E-0004	1.59290000E-0004	1.11660000E-0004	1.24790000E-0004
1.04020500E+0002	-1.65250000E-0004	-1.79200000E-0005	-1.79560000E-0004	-1.43160000E-0004	-1.34330000E-0004	-1.92230000E-0004	-1.48520000E-0004	-1.44390000E-0004	-9.29800000E-0005	-1.10550000E-0004	-1.23960000E-0004	-7.68100000E-0005	-2.09500000E-0005	-8.01000000E-0006	-2.84000000E-0005	9.12000000E-0006	1.48000000E-0005	6.59000000E-0006	-2.37000000E-0006	6.08200000E-0005	3.58600000E-0005	1.78300000E-0005	4.02900000E-0005	6.05700000E-0005	8.10200000E-0005	4.33200000E-0005	9.45400000E-0005	1.21340000E-0004	1.27820000E-0004	9.98100000E-0005	1.25200000E-0004	1.12720000E-0004	1.37710000E-0004	9.63700000E-0005	9.17200000E-0005	9.95000000E-0005	1.00040000E-0004	1.17010000E-0004	1.32400000E-0004	1.36640000E-0004	1.60070000E-0004	1.64120000E-0004	1.36650000E-0004	1.40300000E-0004	1.15720000E-0004	1.67730000E-0004	1.39660000E-0004	1.13640000E-0004	1.01190000E-0004
1.06090900E+0002	2.16060000E-0004	6.42900000E-0005	4.95300000E-0005	2.41230000E-0004	7.26000000E-0006	1.70350000E-0004	1.37990000E-0004	9.69000000E-0005	1.01120000E-0004	1.08900000E-0004	9.86800000E-0005	6.97800000E-0005	1.41490000E-0004	8.05300000E-0005	8.70200000E-0005	1.16280000E-0004	8.34600000E-0005	7.30700000E-0005	3.85800000E-0005	6.36700000E-0005	7.26000000E-0005	7.12400000E-0005	8.10000000E-0005	5.54300000E-0005	9.55100000E-0005	8.64100000E-0005	7.28000000E-0005	8.06100000E-0005	1.38070000E-0004	1.03890000E-0004	1.22270000E-0004	1.18500000E-0004	1.54350000E-0004	1.59960000E-0004	1.38370000E-0004	1.54430000E-0004	2.08730000E-0004	1.96200000E-0004	2.44990000E-0004	2.26990000E-0004	1.77850000E-0004	2.49890000E-0004	2.38520000E-0004	2.22430000E-0004	2.54350000E-0004	2.42110000E-0004	2.73860000E-0004	2.26180000E-0004	1.93120000E-0004
1.08202600E+0002	-5.02400000E-0005	-1.37260000E-0004	-4.26300000E-0005	-8.72600000E-0005	-3.82700000E-0005	-1.04700000E-0004	-5.85800000E-0005	-1.36860000E-0004	-3.67600000E-0005	-1.49600000E-0004	-6.00500000E-0005	-3.84700000E-0005	1.49600000E-0005	-5.13100000E-0005	7.00100000E-0005	5.78000000E-0006	5.17300000E-0005	4.51500000E-0005	1.25400000E-0005	5.11800000E-0005	8.08100000E-0005	-6.59000000E-0006	4.76200000E-0005	8.12200000E-0005	6.00000000E-0005	8.78100000E-0005	1.22270000E-0004	1.21840000E-0004	1.19650000E-0004	1.08530000E-0004	1.49160000E-0004	1.45380000E-0004	1.62470000E-0004	1.85870000E-0004	1.85180000E-0004	1.99310000E-0004	2.03590000E-0004	1.79300000E-0004	2.13900000E-0004	2.17220000E-0004	2.26900000E-0004	2.40840000E-0004	2.40530000E-0004	2.22760000E-0004	2.52820000E-0004	2.56630000E-0004	2.43120000E-0004	2.20560000E-0004	2.31750000E-0004
1.10356300E+0002	3.33600000E-0005	1.57840000E-0004	1.30750000E-0004	1.23920000E-0004	1.04050000E-0004	1.09860000E-0004	1.12460000E-0004	1.26030000E-0004	6.07500000E-0005	1.21510000E-0004	6.54800000E-0005	6.50300000E-0005	1.14660000E-0004	5.48300000E-0005	8.11300000E-0005	8.89500000E-0005	7.89400000E-0005	1.12400000E-0004	5.27100000E-0005	1.01320000E-0004	4.96300000E-0005	9.45300000E-0005	9.33000000E-0005	1.35540000E-0004	1.00630000E-0004	9.66400000E-0005	1.37970000E-0004	1.43610000E-0004	1.39510000E-0004	1.58290000E-0004	1.88320000E-0004	1.28650000E-0004	1.55100000E-0004	1.53140000E-0004	1.41000000E-0004	1.66360000E-0004	1.19050000E-0004	1.51980000E-0004	1.35740000E-0004	1.62170000E-0004	1.45640000E-0004	1.86260000E-0004	1.77220000E-0004	1.59760000E-0004	1.57550000E-0004	1.63430000E-0004	1.76290000E-0004	1.73470000E-0004	1.47610000E-0004
1.12552800E+0002	4.50800000E-0005	5.75400000E-0005	1.46820000E-0004	-1.18300000E-0005	1.13530000E-0004	4.40600000E-0005	1.12710000E-0004	5.04000000E-0006	1.07940000E-0004	1.43400000E-0005	4.72200000E-0005	1.13300000E-0004	7.01800000E-0005	1.66560000E-0004	1.08190000E-0004	1.15240000E-0004	2.02660000E-0004	1.16780000E-0004	1.82200000E-0004	1.76220000E-0004	1.28430000E-0004	1.70280000E-0004	2.11780000E-0004	1.71550000E-0004	2.18870000E-0004	1.86340000E-0004	1.83360000E-0004	1.91960000E-0004	1.89740000E-0004	1.83870000E-0004	1.91080000E-0004	1.70050000E-0004	1.51260000E-0004	1.58050000E-0004	1.65670000E-0004	1.33920000E-0004	1.85910000E-0004	1.44720000E-0004	1.66300000E-0004	1.44300000E-0004	1.79320000E-0004	1.74180000E-0004	1.40010000E-0004	1.58630000E-0004	1.40950000E-0004	1.70280000E-0004	1.16070000E-0004	1.31900000E-0004	1.12670000E-0004
1.14793100E+0002	5.12600000E-0005	3.55070000E-0004	2.01780000E-0004	2.20510000E-0004	3.31730000E-0004	9.94200000E-0005	4.35630000E-0004	5.03700000E-0005	2.11560000E-0004	2.48640000E-0004	8.51400000E-0005	3.03820000E-0004	1.51460000E-0004	1.87380000E-0004	2.57920000E-0004	1.11510000E-0004	2.19630000E-0004	1.81610000E-0004	1.02360000E-0004	1.81220000E-0004	1.20490000E-0004	7.67100000E-0005	1.56910000E-0004	1.72030000E-0004	9.36900000E-0005	1.51270000E-0004	1.49920000E-0004	1.27570000E-0004	1.34470000E-0004	1.58630000E-0004	1.66690000E-0004	1.19000000E-0004	1.80750000E-0004	1.59270000E-0004	1.26940000E-0004	1.67480000E-0004	1.12660000E-0004	1.02420000E-0004	1.07300000E-0004	1.20190000E-0004	1.56990000E-0004	1.20470000E-0004	1.35580000E-0004	1.29030000E-0004	1.48490000E-0004	1.16470000E-0004	1.24680000E-0004	1.44250000E-0004	8.93000000E-0005
1.17078000E+0002	-7.34200000E-0005	2.79390000E-0004	-3.96800000E-0005	1.88000000E-0004	-2.63500000E-0005	7.71900000E-0005	5.16300000E-0005	-5.57600000E-0005	1.11190000E-0004	8.74400000E-0005	1.05140000E-0004	1.20360000E-0004	7.28000000E-0005	1.27090000E-0004	8.91700000E-0005	9.00800000E-0005	1.14690000E-0004	8.29800000E-0005	8.05500000E-0005	1.18010000E-0004	1.05430000E-0004	1.39710000E-0004	1.21430000E-0004	1.17470000E-0004	1.52380000E-0004	1.50230000E-0004	1.51150000E-0004	1.27550000E-0004	1.67180000E-0004	1.61520000E-0004	1.98950000E-0004	1.33870000E-0004	1.71060000E-0004	1.60300000E-0004	1.65750000E-0004	1.73480000E-0004	1.68150000E-0004	1.55750000E-0004	1.87080000E-0004	1.63720000E-0004	1.71470000E-0004	1.94320000E-0004	1.79850000E-0004	1.50650000E-0004	1.63490000E-0004	1.55110000E-0004	1.21610000E-0004	1.59860000E-0004	1.21370000E-0004
1.19408300E+0002	6.42300000E-0005	1.04810000E-0004	2.16600000E-0005	1.61670000E-0004	-1.08120000E-0004	6.35300000E-0005	-4.58200000E-0005	5.24600000E-0005	-2.09900000E-0005	-6.41300000E-0005	7.62000000E-0005	1.02800000E-0005	1.53700000E-0005	3.16200000E-0005	4.77200000E-0005	-1.84100000E-0005	1.55600000E-0005	-2.35100000E-0005	5.97000000E-0006	5.50700000E-0005	9.04000000E-0006	-4.10800000E-0005	-1.74700000E-0005	8.84000000E-0006	3.74300000E-0005	3.06400000E-0005	4.33500000E-0005	9.90400000E-0005	8.13500000E-0005	8.89300000E-0005	6.14700000E-0005	8.34600000E-0005	1.06900000E-0004	1.03360000E-0004	1.04090000E-0004	1.15320000E-0004	1.16390000E-0004	7.20600000E-0005	1.30630000E-0004	1.27710000E-0004	9.81700000E-0005	1.36720000E-0004	1.18140000E-0004	1.01600000E-0004	1.10440000E-0004	1.40370000E-0004	9.80900000E-0005	1.19150000E-0004	8.02100000E-0005
1.21785100E+0002	-6.75000000E-0006	1.78600000E-0005	-5.57000000E-0006	-8.82400000E-0005	9.38000000E-0006	-5.52000000E-0005	-2.54600000E-0005	-5.66900000E-0005	-3.80000000E-0007	-7.76400000E-0005	1.48000000E-0006	-7.30600000E-0005	-4.48900000E-0005	-1.10100000E-0005	-3.84200000E-0005	-2.07400000E-0005	-3.05300000E-0005	1.21200000E-0005	5.89000000E-0005	-6.68000000E-0006	5.78000000E-0006	-5.24000000E-0006	3.89400000E-0005	7.76600000E-0005	5.69100000E-0005	7.78100000E-0005	8.00700000E-0005	1.04830000E-0004	1.21280000E-0004	1.00370000E-0004	1.22940000E-0004	1.07420000E-0004	1.27400000E-0004	1.68950000E-0004	1.27040000E-0004	1.54790000E-0004	1.46980000E-0004	1.55450000E-0004	1.56570000E-0004	1.73980000E-0004	1.67670000E-0004	1.82680000E-0004	1.80450000E-0004	1.62670000E-0004	1.68720000E-0004	1.69510000E-0004	1.85100000E-0004	1.73750000E-0004	1.43050000E-0004
1.24209100E+0002	1.01910000E-0004	5.39000000E-0006	4.17000000E-0005	-3.03300000E-0005	-8.84000000E-0006	1.94000000E-0005	-4.80000000E-0006	-2.34400000E-0005	5.62800000E-0005	-4.48600000E-0005	-7.44000000E-0006	2.85600000E-0005	1.94200000E-0005	5.54000000E-0005	5.88800000E-0005	2.34000000E-0006	3.16400000E-0005	4.38600000E-0005	1.80100000E-0005	7.18800000E-0005	8.84600000E-0005	8.98900000E-0005	6.10800000E-0005	6.60400000E-0005	1.38910000E-0004	8.35600000E-0005	1.42460000E-0004	1.33000000E-0004	1.72600000E-0004	1.62070000E-0004	1.56900000E-0004	1.41580000E-0004	1.59550000E-0004	1.77640000E-0004	1.47760000E-0004	1.34080000E-0004	1.58240000E-0004	1.63420000E-0004	1.54120000E-0004	1.72220000E-0004	1.62800000E-0004	1.70890000E-0004	1.70700000E-0004	1.45360000E-0004	1.45760000E-0004	1.49590000E-0004	1.17840000E-0004	1.32120000E-0004	1.09320000E-0004
1.26681400E+0002	1.44140000E-0004	-1.20370000E-0004	-5.50000000E-0007	-1.95800000E-0005	-1.64570000E-0004	5.41900000E-0005	-1.47670000E-0004	1.04350000E-0004	-2.15200000E-0005	-4.10300000E-0005	5.49700000E-0005	-1.41000000E-0005	9.22200000E-0005	5.38100000E-0005	5.82100000E-0005	4.01800000E-0005	7.92800000E-0005	1.15300000E-0004	6.39400000E-0005	5.80900000E-0005	9.41800000E-0005	9.75900000E-0005	8.29300000E-0005	5.90000000E-0005	1.32300000E-0004	9.07600000E-0005	7.88300000E-0005	1.19510000E-0004	9.78400000E-0005	8.91900000E-0005	1.29330000E-0004	7.57600000E-0005	1.23110000E-0004	1.22440000E-0004	1.37620000E-0004	1.59020000E-0004	1.41950000E-0004	1.38860000E-0004	1.16520000E-0004	1.18680000E-0004	1.46080000E-0004	1.58490000E-0004	1.51880000E-0004	1.42350000E-0004	1.45340000E-0004	1.38610000E-0004	1.05190000E-0004	7.37800000E-0005	1.13830000E-0004
1.29202900E+0002	-2.37500000E-0005	-2.22830000E-0004	-4.24600000E-0005	-1.62840000E-0004	-4.66500000E-0005	-1.74780000E-0004	-8.58100000E-0005	-1.15410000E-0004	-9.63600000E-0005	-7.66300000E-0005	-1.36380000E-0004	-5.22400000E-0005	-7.77100000E-0005	-1.10700000E-0005	1.01500000E-0005	-4.51200000E-0005	-9.01000000E-0006	-3.53700000E-0005	-9.52000000E-0006	-2.29800000E-0005	-4.34800000E-0005	-2.32200000E-0005	-2.80500000E-0005	1.14700000E-0005	1.08300000E-0005	3.75200000E-0005	2.70000000E-0005	8.55400000E-0005	8.52800000E-0005	8.49400000E-0005	9.93500000E-0005	9.74000000E-0005	1.22850000E-0004	1.36210000E-0004	9.62900000E-0005	1.16870000E-0004	6.78300000E-0005	1.14430000E-0004	1.25900000E-0004	8.16000000E-0005	1.13340000E-0004	1.07250000E-0004	1.16070000E-0004	1.07820000E-0004	1.01070000E-0004	8.78100000E-0005	8.09700000E-0005	3.99600000E-0005	5.87200000E-0005
1.31774600E+0002	-1.27840000E-0004	7.94900000E-0005	-2.42300000E-0005	6.09000000E-0006	1.76400000E-0005	8.57500000E-0005	-2.00000000E-0006	-3.60000000E-0007	6.52900000E-0005	-5.26600000E-0005	3.05800000E-0005	4.94600000E-0005	6.31300000E-0005	8.38100000E-0005	4.23700000E-0005	1.26490000E-0004	6.97600000E-0005	6.06700000E-0005	1.04800000E-0004	4.72300000E-0005	1.13680000E-0004	1.02670000E-0004	9.68600000E-0005	1.01350000E-0004	1.23430000E-0004	1.07170000E-0004	1.19750000E-0004	1.37730000E-0004	1.84380000E-0004	1.65030000E-0004	1.79760000E-0004	1.90600000E-0004	1.72950000E-0004	2.03930000E-0004	1.76940000E-0004	1.66080000E-0004	2.07550000E-0004	1.94210000E-0004	1.71420000E-0004	1.62590000E-0004	1.88120000E-0004	1.58860000E-0004	1.23700000E-0004	1.57570000E-0004	1.41000000E-0004	1.32690000E-0004	2.00060000E-0004	1.23730000E-0004	1.12380000E-0004
1.34397500E+0002	-3.66100000E-0005	-7.81400000E-0005	-2.50000000E-0005	-1.27080000E-0004	-8.45800000E-0005	-3.85500000E-0005	-5.75600000E-0005	-5.94000000E-0005	-4.95100000E-0005	-6.71500000E-0005	-1.29400000E-0005	-4.11800000E-0005	2.10600000E-0005	7.96000000E-0006	2.09000000E-0005	-2.93000000E-0006	1.82600000E-0005	4.01600000E-0005	-4.38000000E-0006	6.98000000E-0005	1.58800000E-0005	3.66800000E-0005	4.92600000E-0005	6.43500000E-0005	8.42200000E-0005	7.29600000E-0005	8.31300000E-0005	1.24550000E-0004	1.42220000E-0004	9.63500000E-0005	1.41490000E-0004	1.21970000E-0004	1.12760000E-0004	1.39210000E-0004	1.34570000E-0004	9.14800000E-0005	7.68000000E-0005	8.74700000E-0005	9.82600000E-0005	9.41100000E-0005	7.00600000E-0005	9.18000000E-0005	8.22000000E-0005	6.37000000E-0005	4.08700000E-0005	8.27900000E-0005	5.27000000E-0006	-2.68100000E-0005	5.11000000E-0006
1.37072600E+0002	1.43670000E-0004	1.04300000E-0004	1.92100000E-0004	8.39300000E-0005	1.56830000E-0004	1.17260000E-0004	1.08340000E-0004	9.67300000E-0005	9.50800000E-0005	9.77100000E-0005	6.76000000E-0005	7.02000000E-0005	1.08500000E-0004	6.69500000E-0005	1.20550000E-0004	3.97400000E-0005	8.85400000E-0005	1.05840000E-0004	7.28500000E-0005	8.10800000E-0005	1.28520000E-0004	7.28700000E-0005	7.73100000E-0005	8.86200000E-0005	9.08700000E-0005	5.99400000E-0005	7.78600000E-0005	1.16530000E-0004	1.20460000E-0004	6.81700000E-0005	1.04000000E-0004	7.73800000E-0005	8.51200000E-0005	8.24900000E-0005	6.40600000E-0005	6.23900000E-0005	8.35400000E-0005	7.41700000E-0005	1.03930000E-0004	3.09300000E-0005	8.48500000E-0005	7.90600000E-0005	7.00500000E-0005	9.95400000E-0005	8.34800000E-0005	9.37100000E-0005	3.69400000E-0005	7.48500000E-0005	6.53600000E-0005
1.39800900E+0002	3.89900000E-0005	1.32490000E-0004	1.67000000E-0005	-3.11000000E-0006	1.44140000E-0004	-3.97800000E-0005	6.47600000E-0005	-2.54700000E-0005	-3.12900000E-0005	3.84200000E-0005	-8.09500000E-0005	6.64200000E-0005	3.94000000E-0006	-3.87000000E-0006	1.13080000E-0004	4.93500000E-0005	1.07420000E-0004	9.23700000E-0005	3.09200000E-0005	1.30090000E-0004	9.81700000E-0005	7.48600000E-0005	9.26600000E-0005	9.39900000E-0005	1.21900000E-0004	1.39170000E-0004	1.04860000E-0004	1.17040000E-0004	1.61920000E-0004	1.46450000E-0004	1.56670000E-0004	1.46820000E-0004	1.61120000E-0004	1.22700000E-0004	1.47240000E-0004	1.37760000E-0004	1.35920000E-0004	1.68420000E-0004	1.29440000E-0004	1.47610000E-0004	1.52240000E-0004	1.38330000E-0004	1.34730000E-0004	1.61630000E-0004	1.40250000E-0004	1.23100000E-0004	1.08430000E-0004	9.83000000E-0005	6.32300000E-0005
1.42583500E+0002	-1.14820000E-0004	1.63310000E-0004	4.62000000E-0005	1.32840000E-0004	1.03980000E-0004	1.47200000E-0005	8.73100000E-0005	7.34000000E-0006	1.76150000E-0004	7.84100000E-0005	9.61900000E-0005	1.04390000E-0004	1.20930000E-0004	1.89990000E-0004	9.84100000E-0005	1.58860000E-0004	1.90390000E-0004	1.16660000E-0004	1.88730000E-0004	1.64100000E-0004	1.21980000E-0004	1.69400000E-0004	1.31980000E-0004	1.38160000E-0004	1.67360000E-0004	1.13070000E-0004	5.47400000E-0005	1.22850000E-0004	1.78390000E-0004	1.33140000E-0004	1.58820000E-0004	1.24100000E-0004	1.59840000E-0004	1.73790000E-0004	1.66280000E-0004	1.28330000E-0004	1.53530000E-0004	1.25720000E-0004	1.46430000E-0004	1.08480000E-0004	1.14820000E-0004	1.07860000E-0004	9.88800000E-0005	1.10290000E-0004	1.05430000E-0004	1.22610000E-0004	3.69400000E-0005	8.33200000E-0005	4.19100000E-0005
1.45421500E+0002	-7.35200000E-0005	-1.48570000E-0004	9.52000000E-0006	-2.07040000E-0004	-4.34000000E-0006	-1.60670000E-0004	-5.53700000E-0005	-1.07120000E-0004	-7.77500000E-0005	-6.07800000E-0005	-4.76400000E-0005	1.27900000E-0005	3.19000000E-0005	1.06100000E-0005	3.65800000E-0005	6.31500000E-0005	3.21800000E-0005	3.45300000E-0005	-1.55300000E-0005	-4.07000000E-0006	5.75400000E-0005	1.91400000E-0005	1.01100000E-0005	5.55500000E-0005	6.84400000E-0005	7.01100000E-0005	9.89800000E-0005	8.62000000E-0005	7.42400000E-0005	9.53800000E-0005	8.49300000E-0005	9.18200000E-0005	1.55300000E-0004	1.09750000E-0004	1.17000000E-0004	1.00480000E-0004	1.09140000E-0004	1.23460000E-0004	1.61140000E-0004	1.08720000E-0004	1.12720000E-0004	1.15890000E-0004	9.79400000E-0005	1.08970000E-0004	1.01010000E-0004	1.40840000E-0004	9.79200000E-0005	7.88800000E-0005	6.89900000E-0005
1.48316100E+0002	2.32910000E-0004	-9.86000000E-0006	1.36100000E-0004	1.80900000E-0005	5.62800000E-0005	2.77800000E-0005	7.53900000E-0005	4.27100000E-0005	8.24700000E-0005	1.63250000E-0004	1.48100000E-0005	1.61350000E-0004	1.26700000E-0004	6.82700000E-0005	1.22170000E-0004	9.53500000E-0005	1.04460000E-0004	1.34300000E-0004	1.33950000E-0004	8.90500000E-0005	1.13240000E-0004	9.94900000E-0005	1.41530000E-0004	1.35400000E-0004	1.07580000E-0004	1.25900000E-0004	1.91290000E-0004	1.46860000E-0004	1.26950000E-0004	1.49700000E-0004	1.69140000E-0004	1.72180000E-0004	1.61830000E-0004	1.55640000E-0004	1.57220000E-0004	1.81480000E-0004	2.31420000E-0004	1.39520000E-0004	1.38230000E-0004	1.74960000E-0004	1.84860000E-0004	1.82320000E-0004	1.69780000E-0004	1.64430000E-0004	1.77260000E-0004	1.85190000E-0004	1.76050000E-0004	1.43020000E-0004	1.53140000E-0004
1.51268200E+0002	1.99210000E-0004	8.80700000E-0005	6.98800000E-0005	1.15420000E-0004	-3.42000000E-0005	9.58000000E-0005	-6.22800000E-0005	-2.08000000E-0006	7.10500000E-0005	2.78700000E-0005	1.02000000E-0005	-2.53000000E-0006	5.83800000E-0005	2.19000000E-0005	9.85900000E-0005	-1.13800000E-0005	3.26600000E-0005	-7.46000000E-0006	-3.47100000E-0005	1.39800000E-0005	-2.10600000E-0005	2.93200000E-0005	3.39700000E-0005	7.47000000E-0005	6.71000000E-0005	8.77700000E-0005	6.25100000E-0005	9.27100000E-0005	1.05290000E-0004	1.03980000E-0004	1.21260000E-0004	8.51100000E-0005	1.04810000E-0004	1.14580000E-0004	1.53590000E-0004	1.23500000E-0004	1.32330000E-0004	1.28690000E-0004	1.38550000E-0004	1.31110000E-0004	1.36050000E-0004	1.58170000E-0004	1.13500000E-0004	1.62450000E-0004	1.82070000E-0004	1.32480000E-0004	1.40340000E-0004	9.46100000E-0005	1.28670000E-0004
1.54279100E+0002	5.48400000E-0005	6.10000000E-0005	-6.33200000E-0005	6.98400000E-0005	9.12200000E-0005	4.54900000E-0005	7.41500000E-0005	4.40700000E-0005	8.71300000E-0005	4.70900000E-0005	6.02300000E-0005	8.80300000E-0005	7.31400000E-0005	1.39220000E-0004	1.58320000E-0004	9.74100000E-0005	1.68550000E-0004	1.32130000E-0004	1.33000000E-0005	1.10530000E-0004	7.62500000E-0005	4.44000000E-0005	9.96800000E-0005	7.79200000E-0005	4.47900000E-0005	6.22900000E-0005	7.96100000E-0005	3.49000000E-0005	9.21900000E-0005	3.74800000E-0005	6.04100000E-0005	4.56000000E-0005	3.61400000E-0005	7.45900000E-0005	7.18500000E-0005	1.07040000E-0004	1.37270000E-0004	1.38810000E-0004	1.37510000E-0004	1.23590000E-0004	1.27430000E-0004	1.25680000E-0004	1.53310000E-0004	1.36650000E-0004	1.68060000E-0004	1.19430000E-0004	1.41070000E-0004	1.32480000E-0004	1.40050000E-0004
1.57349900E+0002	3.99410000E-0004	-8.34000000E-0005	3.29180000E-0004	-1.91000000E-0006	1.77800000E-0004	1.35990000E-0004	1.37600000E-0004	1.37240000E-0004	1.80490000E-0004	1.11520000E-0004	1.60750000E-0004	1.93930000E-0004	1.26240000E-0004	2.01630000E-0004	1.87760000E-0004	1.35030000E-0004	2.36700000E-0004	2.02390000E-0004	1.63480000E-0004	2.15670000E-0004	1.72330000E-0004	1.16200000E-0004	1.25630000E-0004	1.06750000E-0004	9.39000000E-0005	1.58090000E-0004	1.38890000E-0004	1.39080000E-0004	1.58300000E-0004	8.26700000E-0005	1.53540000E-0004	1.82380000E-0004	1.65660000E-0004	1.78190000E-0004	1.45690000E-0004	1.57100000E-0004	1.46590000E-0004	1.38920000E-0004	1.36000000E-0004	1.68400000E-0004	1.67280000E-0004	1.37340000E-0004	1.56560000E-0004	1.77010000E-0004	2.02710000E-0004	1.59350000E-0004	1.58630000E-0004	1.64720000E-0004	1.61620000E-0004
1.60481800E+0002	2.19360000E-0004	2.33700000E-0005	1.40990000E-0004	-2.16400000E-0005	5.91400000E-0005	1.78060000E-0004	-1.33900000E-0005	1.62120000E-0004	5.23500000E-0005	6.90900000E-0005	1.46440000E-0004	7.92100000E-0005	1.44240000E-0004	1.49960000E-0004	9.98800000E-0005	1.34930000E-0004	1.73920000E-0004	1.12020000E-0004	1.39490000E-0004	1.47310000E-0004	1.22470000E-0004	1.95870000E-0004	1.65440000E-0004	9.88000000E-0005	1.53130000E-0004	1.63400000E-0004	1.02590000E-0004	1.50310000E-0004	1.37710000E-0004	1.21560000E-0004	1.17190000E-0004	1.21300000E-0004	1.72340000E-0004	1.17260000E-0004	1.24670000E-0004	1.02000000E-0004	1.22070000E-0004	9.53300000E-0005	9.97000000E-0005	8.63600000E-0005	8.82000000E-0005	8.92400000E-0005	7.96400000E-0005	8.35300000E-0005	4.43800000E-0005	4.76500000E-0005	6.67400000E-0005	7.18300000E-0005	3.21300000E-0005
1.63676100E+0002	1.88480000E-0004	-4.20000000E-0007	1.20750000E-0004	1.21780000E-0004	-1.06800000E-0005	1.97550000E-0004	1.09850000E-0004	1.04480000E-0004	1.06250000E-0004	5.57400000E-0005	1.15070000E-0004	1.05470000E-0004	8.26900000E-0005	9.83700000E-0005	1.17850000E-0004	1.06370000E-0004	1.07400000E-0004	1.18980000E-0004	9.89900000E-0005	1.23850000E-0004	1.24380000E-0004	1.53330000E-0004	1.45390000E-0004	1.62560000E-0004	1.04650000E-0004	1.15850000E-0004	1.83040000E-0004	1.17310000E-0004	1.59020000E-0004	1.49820000E-0004	1.27390000E-0004	1.23520000E-0004	1.27440000E-0004	1.47570000E-0004	1.60930000E-0004	1.48760000E-0004	1.59000000E-0004	1.03590000E-0004	9.53100000E-0005	1.05400000E-0004	1.16370000E-0004	1.08880000E-0004	1.20870000E-0004	9.91600000E-0005	1.06820000E-0004	1.06040000E-0004	7.98000000E-0005	5.33900000E-0005	7.03500000E-0005
1.66933900E+0002	-2.27500000E-0005	1.94450000E-0004	1.83320000E-0004	1.82200000E-0004	2.15930000E-0004	2.80200000E-0005	3.04230000E-0004	8.42200000E-0005	1.93200000E-0004	2.02820000E-0004	1.18500000E-0004	2.23320000E-0004	1.75780000E-0004	1.76420000E-0004	2.06180000E-0004	1.21630000E-0004	2.26680000E-0004	1.94990000E-0004	1.99820000E-0004	1.93040000E-0004	1.99820000E-0004	1.80390000E-0004	2.25920000E-0004	2.22430000E-0004	1.34880000E-0004	1.73060000E-0004	1.89140000E-0004	1.51500000E-0004	1.78490000E-0004	1.52580000E-0004	1.68300000E-0004	1.46510000E-0004	1.66460000E-0004	1.73260000E-0004	1.42100000E-0004	1.41890000E-0004	1.27600000E-0004	1.60730000E-0004	1.60210000E-0004	1.54750000E-0004	1.43700000E-0004	1.59950000E-0004	1.69390000E-0004	1.35570000E-0004	1.66950000E-0004	1.25900000E-0004	1.05690000E-0004	1.37910000E-0004	1.18770000E-0004
1.70256600E+0002	3.66680000E-0004	-9.70800000E-0005	1.83130000E-0004	3.22500000E-0005	5.03200000E-0005	1.44280000E-0004	7.36000000E-0005	1.33450000E-0004	1.06120000E-0004	5.76900000E-0005	1.18870000E-0004	6.71100000E-0005	1.31670000E-0004	9.80300000E-0005	6.22900000E-0005	1.21300000E-0004	1.05130000E-0004	1.20870000E-0004	1.37320000E-0004	1.39890000E-0004	1.11520000E-0004	1.57820000E-0004	1.57040000E-0004	1.32630000E-0004	1.60050000E-0004	1.24750000E-0004	1.39260000E-0004	1.61410000E-0004	1.55400000E-0004	1.17930000E-0004	1.77760000E-0004	1.69700000E-0004	1.68150000E-0004	1.56820000E-0004	1.75260000E-0004	1.57250000E-0004	1.15190000E-0004	1.31470000E-0004	1.74510000E-0004	1.17620000E-0004	1.64740000E-0004	1.27220000E-0004	1.27780000E-0004	1.23730000E-0004	1.44850000E-0004	1.50440000E-0004	8.41500000E-0005	7.12100000E-0005	9.13100000E-0005
1.73645500E+0002	1.54470000E-0004	3.02100000E-0005	1.29320000E-0004	2.68200000E-0005	6.86400000E-0005	8.13000000E-0006	1.83850000E-0004	1.20180000E-0004	1.95580000E-0004	4.82100000E-0005	5.49200000E-0005	1.49900000E-0004	1.08640000E-0004	1.80830000E-0004	1.67410000E-0004	1.58420000E-0004	1.83930000E-0004	1.38430000E-0004	1.13990000E-0004	2.12400000E-0004	1.11130000E-0004	1.65990000E-0004	1.18820000E-0004	1.50490000E-0004	1.40340000E-0004	1.41780000E-0004	1.64430000E-0004	1.80780000E-0004	1.63480000E-0004	1.80920000E-0004	1.58780000E-0004	1.34730000E-0004	1.50430000E-0004	1.26810000E-0004	1.02550000E-0004	1.33330000E-0004	1.16290000E-0004	1.17080000E-0004	1.04470000E-0004	7.26800000E-0005	1.22610000E-0004	1.00810000E-0004	1.09360000E-0004	9.55900000E-0005	1.22630000E-0004	1.02540000E-0004	1.28590000E-0004	1.21250000E-0004	7.53600000E-0005
1.77101700E+0002	-2.11930000E-0004	-2.17800000E-0005	-1.89270000E-0004	-1.14750000E-0004	-1.49980000E-0004	-1.10310000E-0004	-1.09700000E-0005	-1.03100000E-0004	-7.06900000E-0005	-1.38280000E-0004	-1.43600000E-0005	-1.07500000E-0005	2.96300000E-0005	-1.70000000E-0007	6.00100000E-0005	8.71800000E-0005	8.28000000E-0005	7.86200000E-0005	8.34300000E-0005	4.50200000E-0005	1.11540000E-0004	8.99500000E-0005	9.13200000E-0005	1.78020000E-0004	1.32880000E-0004	1.10400000E-0004	9.19000000E-0005	1.01120000E-0004	9.89400000E-0005	9.56400000E-0005	1.35700000E-0004	1.08730000E-0004	1.53000000E-0004	1.48070000E-0004	1.58430000E-0004	1.26760000E-0004	1.32890000E-0004	1.63440000E-0004	1.72390000E-0004	1.34660000E-0004	1.20010000E-0004	9.95800000E-0005	1.33450000E-0004	1.05120000E-0004	9.21600000E-0005	5.30900000E-0005	8.10600000E-0005	3.41700000E-0005	8.12000000E-0006
1.80626800E+0002	1.41310000E-0004	2.67620000E-0004	5.24200000E-0005	2.52390000E-0004	1.27940000E-0004	1.93500000E-0004	1.42940000E-0004	1.14930000E-0004	1.61650000E-0004	9.33600000E-0005	1.78810000E-0004	9.76200000E-0005	1.28470000E-0004	1.76010000E-0004	6.62500000E-0005	1.46580000E-0004	1.57050000E-0004	1.03520000E-0004	1.43470000E-0004	1.39680000E-0004	1.58020000E-0004	1.50050000E-0004	1.09940000E-0004	1.37380000E-0004	1.51870000E-0004	1.31820000E-0004	1.56100000E-0004	1.05900000E-0004	1.67840000E-0004	1.44990000E-0004	1.48340000E-0004	1.16160000E-0004	1.11840000E-0004	1.31490000E-0004	9.51900000E-0005	1.58750000E-0004	1.50010000E-0004	1.20330000E-0004	9.45700000E-0005	1.09270000E-0004	1.32430000E-0004	8.86100000E-0005	1.05690000E-0004	1.05150000E-0004	1.15950000E-0004	1.10660000E-0004	1.14550000E-0004	8.87300000E-0005	6.73100000E-0005
1.84222100E+0002	2.05890000E-0004	1.41160000E-0004	1.64300000E-0004	2.68500000E-0005	8.00900000E-0005	9.08500000E-0005	1.12810000E-0004	3.55100000E-0005	1.21770000E-0004	6.32000000E-0006	1.07320000E-0004	1.26410000E-0004	1.01930000E-0004	1.60350000E-0004	1.25540000E-0004	7.42000000E-0005	1.71190000E-0004	1.45370000E-0004	8.64100000E-0005	1.55430000E-0004	1.48950000E-0004	1.57240000E-0004	1.96650000E-0004	1.96450000E-0004	1.48930000E-0004	1.48880000E-0004	1.76340000E-0004	1.79710000E-0004	1.58330000E-0004	1.54680000E-0004	1.69460000E-0004	1.70440000E-0004	1.72630000E-0004	1.73400000E-0004	1.74440000E-0004	1.41880000E-0004	1.68650000E-0004	1.34950000E-0004	1.51530000E-0004	1.48550000E-0004	1.25600000E-0004	1.26650000E-0004	1.29870000E-0004	1.29570000E-0004	1.20830000E-0004	9.83500000E-0005	1.39850000E-0004	1.05470000E-0004	1.11950000E-0004
1.87888900E+0002	2.41040000E-0004	-9.41500000E-0005	2.81260000E-0004	7.70700000E-0005	1.17100000E-0004	1.53240000E-0004	3.51000000E-0006	1.76380000E-0004	9.90000000E-0005	1.32500000E-0004	9.52400000E-0005	1.30140000E-0004	2.06160000E-0004	1.13790000E-0004	1.89160000E-0004	1.49460000E-0004	1.26930000E-0004	1.80010000E-0004	1.35220000E-0004	1.53690000E-0004	2.07450000E-0004	1.77690000E-0004	1.79870000E-0004	1.74000000E-0004	1.59820000E-0004	1.31060000E-0004	1.45750000E-0004	1.53210000E-0004	1.52250000E-0004	9.95900000E-0005	1.82790000E-0004	1.28530000E-0004	1.72420000E-0004	1.49120000E-0004	1.20100000E-0004	1.00960000E-0004	8.07400000E-0005	8.40700000E-0005	8.20400000E-0005	8.17800000E-0005	8.10100000E-0005	9.36600000E-0005	3.36300000E-0005	8.14900000E-0005	4.80600000E-0005	4.39700000E-0005	4.78000000E-0005	4.13300000E-0005	-1.78300000E-0005
1.91628700E+0002	1.23240000E-0004	6.09800000E-0005	7.75800000E-0005	2.00300000E-0004	5.37500000E-0005	3.17160000E-0004	1.33280000E-0004	1.91260000E-0004	1.07560000E-0004	2.13720000E-0004	1.52180000E-0004	2.14880000E-0004	2.29670000E-0004	2.25700000E-0004	2.18520000E-0004	2.82420000E-0004	2.14420000E-0004	2.49260000E-0004	2.36550000E-0004	2.02100000E-0004	2.58420000E-0004	2.08780000E-0004	2.35120000E-0004	2.17940000E-0004	1.59740000E-0004	1.30910000E-0004	1.94670000E-0004	1.76490000E-0004	1.79110000E-0004	1.67900000E-0004	1.51010000E-0004	1.41250000E-0004	1.19620000E-0004	1.30480000E-0004	1.02180000E-0004	8.02400000E-0005	7.22400000E-0005	1.03730000E-0004	1.11240000E-0004	1.04620000E-0004	7.22100000E-0005	9.53700000E-0005	6.68200000E-0005	6.59500000E-0005	9.53300000E-0005	6.18100000E-0005	7.10900000E-0005	1.07630000E-0004	3.94200000E-0005
1.95442900E+0002	1.18430000E-0004	1.10920000E-0004	1.17000000E-0004	1.40440000E-0004	1.12950000E-0004	1.41670000E-0004	1.91830000E-0004	1.19790000E-0004	1.16200000E-0004	1.71460000E-0004	1.72030000E-0004	1.80170000E-0004	1.93950000E-0004	1.46130000E-0004	1.95690000E-0004	1.80280000E-0004	1.11340000E-0004	1.81970000E-0004	1.24770000E-0004	1.63110000E-0004	1.85430000E-0004	1.31910000E-0004	9.68500000E-0005	1.98650000E-0004	1.42910000E-0004	1.52580000E-0004	1.45680000E-0004	1.71260000E-0004	1.91390000E-0004	1.78230000E-0004	1.87090000E-0004	1.74120000E-0004	1.86970000E-0004	2.02050000E-0004	1.40450000E-0004	1.71440000E-0004	1.31680000E-0004	1.22890000E-0004	1.69030000E-0004	1.19080000E-0004	1.39900000E-0004	1.17980000E-0004	1.12760000E-0004	8.49500000E-0005	1.01830000E-0004	9.42700000E-0005	6.31500000E-0005	5.07800000E-0005	-6.00000000E-0008
1.99333000E+0002	1.63940000E-0004	2.65210000E-0004	1.82130000E-0004	1.30140000E-0004	9.67300000E-0005	2.08680000E-0004	1.15490000E-0004	2.06400000E-0004	1.65570000E-0004	1.32190000E-0004	1.69290000E-0004	3.18000000E-0005	2.20780000E-0004	1.15240000E-0004	1.29400000E-0004	1.73880000E-0004	5.28700000E-0005	1.69540000E-0004	1.62750000E-0004	1.12380000E-0004	1.45110000E-0004	1.56650000E-0004	1.07130000E-0004	1.60650000E-0004	1.77730000E-0004	1.24250000E-0004	1.45190000E-0004	1.65600000E-0004	1.99930000E-0004	1.13980000E-0004	1.81550000E-0004	1.32750000E-0004	1.77440000E-0004	1.48910000E-0004	1.34250000E-0004	1.19560000E-0004	1.42380000E-0004	1.62270000E-0004	1.44540000E-0004	1.42880000E-0004	1.47900000E-0004	1.33810000E-0004	1.22980000E-0004	1.54080000E-0004	1.34060000E-0004	1.09860000E-0004	8.49300000E-0005	8.09400000E-0005	6.08900000E-0005
2.03300600E+0002	-6.97900000E-0005	1.94360000E-0004	-3.37500000E-0005	5.73600000E-0005	1.48810000E-0004	-7.22200000E-0005	7.41600000E-0005	1.46300000E-0005	4.45100000E-0005	6.79700000E-0005	4.34400000E-0005	7.85300000E-0005	1.17700000E-0004	1.10120000E-0004	9.13900000E-0005	9.78800000E-0005	1.08780000E-0004	7.29600000E-0005	7.80300000E-0005	9.20700000E-0005	6.62800000E-0005	9.97600000E-0005	1.47680000E-0004	1.78590000E-0004	1.54460000E-0004	2.04830000E-0004	1.97540000E-0004	1.89160000E-0004	2.01160000E-0004	2.10020000E-0004	2.27210000E-0004	1.74940000E-0004	2.18900000E-0004	2.27490000E-0004	1.78100000E-0004	1.62520000E-0004	1.79640000E-0004	1.53990000E-0004	1.51540000E-0004	1.43020000E-0004	1.50590000E-0004	1.47960000E-0004	1.33540000E-0004	1.36530000E-0004	9.33900000E-0005	6.23700000E-0005	8.43200000E-0005	7.20700000E-0005	6.84100000E-0005
2.07347200E+0002	5.83300000E-0005	8.55300000E-0005	3.16700000E-0005	4.72000000E-0005	3.64000000E-0005	4.02500000E-0005	6.90000000E-0005	5.59100000E-0005	2.71400000E-0005	3.04700000E-0005	4.31900000E-0005	9.80800000E-0005	1.05580000E-0004	4.56500000E-0005	1.24870000E-0004	1.38780000E-0004	1.02540000E-0004	1.07440000E-0004	4.78000000E-0005	9.50700000E-0005	1.40290000E-0004	1.21590000E-0004	7.05600000E-0005	1.24730000E-0004	1.29480000E-0004	1.14970000E-0004	1.45690000E-0004	1.53410000E-0004	1.81680000E-0004	1.16940000E-0004	1.52960000E-0004	1.34580000E-0004	1.84700000E-0004	1.11280000E-0004	1.30100000E-0004	1.08240000E-0004	1.10940000E-0004	1.09310000E-0004	1.04970000E-0004	8.83400000E-0005	8.57800000E-0005	9.23500000E-0005	7.35400000E-0005	9.16600000E-0005	7.96800000E-0005	6.68100000E-0005	5.92700000E-0005	6.65800000E-0005	5.84500000E-0005
2.11474300E+0002	-4.89000000E-0006	1.45230000E-0004	-3.29100000E-0005	5.94900000E-0005	8.10300000E-0005	1.17600000E-0005	9.19700000E-0005	7.14400000E-0005	1.06000000E-0004	1.18300000E-0004	7.47200000E-0005	1.36650000E-0004	8.13900000E-0005	1.11780000E-0004	1.25230000E-0004	4.92600000E-0005	1.51030000E-0004	9.59600000E-0005	1.28320000E-0004	1.07860000E-0004	1.05410000E-0004	1.34560000E-0004	1.38350000E-0004	1.18620000E-0004	1.49550000E-0004	1.51790000E-0004	1.76580000E-0004	1.56610000E-0004	2.19100000E-0004	1.57700000E-0004	1.53370000E-0004	1.39890000E-0004	1.80050000E-0004	1.73910000E-0004	1.59570000E-0004	1.54820000E-0004	1.26250000E-0004	1.31470000E-0004	1.34000000E-0004	1.05340000E-0004	9.17200000E-0005	1.11420000E-0004	8.78300000E-0005	3.90200000E-0005	7.71800000E-0005	1.06460000E-0004	7.77900000E-0005	6.15100000E-0005	6.64800000E-0005
2.15683500E+0002	-9.50400000E-0005	1.31540000E-0004	-3.05400000E-0005	5.85500000E-0005	1.17470000E-0004	-5.76000000E-0006	1.20460000E-0004	-8.17700000E-0005	8.12200000E-0005	3.88000000E-0006	5.84500000E-0005	3.74300000E-0005	7.59800000E-0005	3.86500000E-0005	5.04400000E-0005	3.00200000E-0005	5.42700000E-0005	5.61400000E-0005	7.37000000E-0005	9.06600000E-0005	8.46300000E-0005	9.57100000E-0005	1.35870000E-0004	1.22170000E-0004	9.68300000E-0005	1.08070000E-0004	1.54600000E-0004	1.55040000E-0004	1.56840000E-0004	1.00720000E-0004	9.18100000E-0005	7.55700000E-0005	1.53410000E-0004	1.18700000E-0004	1.41850000E-0004	1.17760000E-0004	1.29180000E-0004	8.72700000E-0005	9.61000000E-0005	1.22380000E-0004	1.04320000E-0004	1.09650000E-0004	8.83700000E-0005	6.42600000E-0005	9.89100000E-0005	7.12900000E-0005	8.01800000E-0005	4.91000000E-0005	5.22400000E-0005
2.19976500E+0002	1.88030000E-0004	-2.26200000E-0005	1.72160000E-0004	1.20960000E-0004	8.00600000E-0005	1.74780000E-0004	7.08500000E-0005	1.52160000E-0004	1.92100000E-0005	8.85100000E-0005	1.22720000E-0004	1.14190000E-0004	1.41070000E-0004	9.59600000E-0005	1.17950000E-0004	1.18270000E-0004	1.27150000E-0004	1.07370000E-0004	2.01530000E-0004	1.84580000E-0004	1.74330000E-0004	1.50130000E-0004	1.17900000E-0004	1.40980000E-0004	1.22160000E-0004	9.64700000E-0005	1.00310000E-0004	1.33330000E-0004	1.19430000E-0004	8.64000000E-0005	1.22910000E-0004	1.02110000E-0004	1.14860000E-0004	1.25270000E-0004	1.60850000E-0004	1.15180000E-0004	1.28520000E-0004	8.55900000E-0005	9.82000000E-0005	9.49000000E-0005	1.21070000E-0004	1.06070000E-0004	1.02580000E-0004	1.09420000E-0004	1.01790000E-0004	8.40700000E-0005	1.29380000E-0004	9.34000000E-0005	9.49200000E-0005
2.24355000E+0002	6.59500000E-0005	-7.59200000E-0005	8.65700000E-0005	1.37100000E-0005	-4.84300000E-0005	1.04830000E-0004	-8.68300000E-0005	4.94300000E-0005	-8.19000000E-0005	-5.17800000E-0005	-2.73000000E-0006	-2.87900000E-0005	5.32600000E-0005	-5.57800000E-0005	3.19100000E-0005	4.13500000E-0005	5.07100000E-0005	4.24500000E-0005	-1.06800000E-0005	1.81000000E-0005	7.11400000E-0005	1.06300000E-0005	5.38600000E-0005	3.24700000E-0005	8.03600000E-0005	1.05540000E-0004	7.32200000E-0005	4.52800000E-0005	6.87600000E-0005	7.53900000E-0005	7.90200000E-0005	7.10400000E-0005	8.80300000E-0005	8.53000000E-0005	5.10500000E-0005	7.06600000E-0005	6.08400000E-0005	7.40300000E-0005	1.00910000E-0004	7.56400000E-0005	4.87100000E-0005	5.68700000E-0005	6.92900000E-0005	6.49700000E-0005	3.94000000E-0005	4.11100000E-0005	3.30000000E-0007	-8.37000000E-0006	1.32700000E-0005
2.28820600E+0002	1.53940000E-0004	1.96730000E-0004	3.20000000E-0005	2.62300000E-0004	7.35300000E-0005	2.11340000E-0004	1.11500000E-0004	1.96540000E-0004	1.28580000E-0004	1.65270000E-0004	1.57530000E-0004	1.51300000E-0004	1.79100000E-0004	1.48610000E-0004	2.06180000E-0004	2.23510000E-0004	1.40410000E-0004	2.02500000E-0004	1.75870000E-0004	1.27720000E-0004	1.45770000E-0004	1.63130000E-0004	1.14940000E-0004	1.36590000E-0004	1.21850000E-0004	1.49170000E-0004	1.11400000E-0004	1.45210000E-0004	1.67380000E-0004	1.25380000E-0004	1.22690000E-0004	1.27940000E-0004	1.38750000E-0004	1.63560000E-0004	1.37430000E-0004	1.49560000E-0004	1.29360000E-0004	1.10850000E-0004	1.39220000E-0004	1.47680000E-0004	1.12340000E-0004	9.23100000E-0005	1.20260000E-0004	9.94700000E-0005	1.02720000E-0004	8.77900000E-0005	9.18600000E-0005	8.51400000E-0005	6.45900000E-0005
2.33375100E+0002	-1.48260000E-0004	-1.17430000E-0004	-1.50110000E-0004	-1.53100000E-0004	-1.03420000E-0004	-1.61230000E-0004	-4.03800000E-0005	-2.19930000E-0004	-9.79400000E-0005	-1.22740000E-0004	-8.79400000E-0005	-1.56300000E-0005	-1.50600000E-0005	-2.11500000E-0005	1.47100000E-0005	-2.21600000E-0005	6.21400000E-0005	3.33800000E-0005	2.99100000E-0005	5.07300000E-0005	4.80400000E-0005	4.56700000E-0005	-3.02000000E-0006	4.50500000E-0005	6.41800000E-0005	3.34100000E-0005	6.66600000E-0005	9.02100000E-0005	7.78000000E-0005	8.52500000E-0005	3.89700000E-0005	7.87200000E-0005	9.99500000E-0005	8.69300000E-0005	5.91400000E-0005	1.06190000E-0004	9.18200000E-0005	7.09200000E-0005	1.08460000E-0004	9.43300000E-0005	9.12600000E-0005	1.15010000E-0004	1.31150000E-0004	9.07700000E-0005	8.12700000E-0005	7.79100000E-0005	8.00500000E-0005	1.69100000E-0005	-1.46100000E-0005
2.38020300E+0002	1.55310000E-0004	8.66600000E-0005	7.50800000E-0005	1.87000000E-0005	9.73400000E-0005	4.69600000E-0005	1.07080000E-0004	7.26000000E-0006	9.36500000E-0005	7.04300000E-0005	7.03900000E-0005	1.30080000E-0004	6.25600000E-0005	6.52500000E-0005	8.29400000E-0005	2.91800000E-0005	1.26340000E-0004	4.56400000E-0005	6.54100000E-0005	1.08660000E-0004	8.36700000E-0005	9.92600000E-0005	1.21130000E-0004	1.28270000E-0004	9.29800000E-0005	1.35240000E-0004	1.24870000E-0004	1.22070000E-0004	1.62690000E-0004	1.07340000E-0004	1.45590000E-0004	1.20650000E-0004	1.31060000E-0004	1.28200000E-0004	1.47410000E-0004	1.17280000E-0004	1.10910000E-0004	1.39850000E-0004	1.32300000E-0004	1.21130000E-0004	1.12100000E-0004	1.30270000E-0004	6.48200000E-0005	1.23780000E-0004	9.90000000E-0005	8.63200000E-0005	9.96500000E-0005	8.14100000E-0005	4.53000000E-0005
2.42757900E+0002	1.55520000E-0004	-7.23600000E-0005	2.33140000E-0004	-1.00000000E-0004	7.03300000E-0005	-3.53900000E-0005	2.28900000E-0005	7.70200000E-0005	-8.81000000E-0005	2.63100000E-0005	-3.81700000E-0005	2.89700000E-0005	8.22500000E-0005	4.03500000E-0005	1.28410000E-0004	2.27000000E-0005	8.24100000E-0005	9.17600000E-0005	4.36600000E-0005	1.06560000E-0004	1.00980000E-0004	9.59100000E-0005	1.22230000E-0004	1.41140000E-0004	8.95700000E-0005	1.11580000E-0004	1.01430000E-0004	1.24470000E-0004	1.11830000E-0004	1.17630000E-0004	9.77200000E-0005	9.49100000E-0005	1.18850000E-0004	1.36850000E-0004	1.11380000E-0004	1.10060000E-0004	8.74800000E-0005	6.22600000E-0005	8.66900000E-0005	7.94300000E-0005	8.01900000E-0005	7.24300000E-0005	5.12000000E-0005	2.57500000E-0005	4.26100000E-0005	3.12900000E-0005	4.36800000E-0005	1.45500000E-0005	3.50700000E-0005
2.47589800E+0002	3.78000000E-0005	6.85300000E-0005	-3.27300000E-0005	1.42200000E-0005	1.88000000E-0006	4.67000000E-0006	1.53400000E-0005	-2.93100000E-0005	9.23000000E-0006	1.01800000E-0005	5.72300000E-0005	1.00810000E-0004	4.07900000E-0005	7.20300000E-0005	5.87900000E-0005	8.62700000E-0005	1.52440000E-0004	1.20040000E-0004	8.86000000E-0005	1.03280000E-0004	1.16430000E-0004	1.02610000E-0004	1.05030000E-0004	1.34100000E-0004	1.09710000E-0004	1.19330000E-0004	1.22680000E-0004	1.53550000E-0004	1.35970000E-0004	8.95200000E-0005	9.67300000E-0005	1.01260000E-0004	1.51250000E-0004	1.48820000E-0004	1.01930000E-0004	6.49400000E-0005	1.09910000E-0004	1.20340000E-0004	8.04600000E-0005	8.25700000E-0005	8.01600000E-0005	7.82700000E-0005	5.37600000E-0005	4.50300000E-0005	5.47100000E-0005	8.34800000E-0005	4.30200000E-0005	4.56300000E-0005	8.04000000E-0006
2.52517900E+0002	1.64840000E-0004	9.79000000E-0005	1.62970000E-0004	6.81500000E-0005	1.21530000E-0004	-2.06700000E-0005	5.21200000E-0005	1.16400000E-0005	7.59900000E-0005	4.10100000E-0005	-1.07000000E-0006	9.56000000E-0005	6.21100000E-0005	7.68900000E-0005	7.14000000E-0005	9.75700000E-0005	9.04100000E-0005	4.94700000E-0005	6.97700000E-0005	1.08560000E-0004	5.14700000E-0005	1.20680000E-0004	1.43310000E-0004	9.45800000E-0005	9.70900000E-0005	1.14800000E-0004	7.73300000E-0005	1.02170000E-0004	1.59480000E-0004	1.02790000E-0004	1.13150000E-0004	9.95600000E-0005	1.01300000E-0004	1.25340000E-0004	9.36500000E-0005	7.70300000E-0005	8.97900000E-0005	7.95000000E-0005	9.55400000E-0005	1.10230000E-0004	9.90900000E-0005	9.48200000E-0005	9.19100000E-0005	9.26100000E-0005	8.24600000E-0005	1.06010000E-0004	7.12100000E-0005	4.71800000E-0005	5.94300000E-0005
2.57544100E+0002	-1.67500000E-0005	1.53190000E-0004	-1.83320000E-0004	1.36210000E-0004	-1.72140000E-0004	7.87000000E-0005	-7.14900000E-0005	3.92800000E-0005	5.28000000E-0005	-3.78600000E-0005	5.80800000E-0005	4.50600000E-0005	9.60800000E-0005	4.59700000E-0005	2.53800000E-0005	6.01800000E-0005	6.79200000E-0005	6.19700000E-0005	5.34500000E-0005	1.15810000E-0004	5.10500000E-0005	1.18030000E-0004	5.44500000E-0005	1.20880000E-0004	9.21900000E-0005	1.14380000E-0004	7.37500000E-0005	1.02270000E-0004	9.39500000E-0005	7.22000000E-0005	1.05090000E-0004	8.38200000E-0005	1.23810000E-0004	9.94000000E-0005	8.14400000E-0005	1.10780000E-0004	1.23930000E-0004	8.02000000E-0005	4.54200000E-0005	8.13000000E-0005	6.03000000E-0005	7.36500000E-0005	6.62900000E-0005	6.30200000E-0005	6.46100000E-0005	6.05100000E-0005	8.16800000E-0005	6.26600000E-0005	1.03100000E-0005
2.62670300E+0002	-1.21660000E-0004	1.08550000E-0004	-9.51300000E-0005	-4.54000000E-0006	3.57500000E-0005	-6.18100000E-0005	-4.16100000E-0005	9.33000000E-0006	3.19700000E-0005	7.53000000E-0006	-3.31400000E-0005	3.08500000E-0005	1.07140000E-0004	2.11500000E-0005	1.53040000E-0004	1.00270000E-0004	9.34400000E-0005	1.81400000E-0004	9.94200000E-0005	6.93000000E-0005	1.79500000E-0004	1.09590000E-0004	9.82600000E-0005	1.79110000E-0004	1.92860000E-0004	1.25970000E-0004	1.75650000E-0004	2.05530000E-0004	1.95180000E-0004	1.58310000E-0004	1.52290000E-0004	1.45810000E-0004	1.58910000E-0004	1.47190000E-0004	1.32410000E-0004	1.47890000E-0004	1.37570000E-0004	1.42630000E-0004	1.39300000E-0004	1.14820000E-0004	9.77000000E-0005	9.72500000E-0005	1.01350000E-0004	8.37300000E-0005	8.69500000E-0005	8.35300000E-0005	5.77100000E-0005	3.96200000E-0005	4.56500000E-0005
2.67898600E+0002	4.64600000E-0005	9.77400000E-0005	-2.52400000E-0005	1.36150000E-0004	-7.57300000E-0005	9.35800000E-0005	1.36000000E-0005	5.97500000E-0005	1.21040000E-0004	3.16000000E-0006	1.21020000E-0004	1.23580000E-0004	9.77400000E-0005	1.68780000E-0004	1.25710000E-0004	9.01100000E-0005	1.74360000E-0004	1.39060000E-0004	1.45730000E-0004	2.12030000E-0004	1.63490000E-0004	1.18460000E-0004	1.69730000E-0004	1.94170000E-0004	1.68070000E-0004	1.74600000E-0004	1.60360000E-0004	1.32200000E-0004	1.86630000E-0004	1.26450000E-0004	1.52980000E-0004	1.44740000E-0004	1.60990000E-0004	1.32790000E-0004	1.31360000E-0004	1.41960000E-0004	1.23580000E-0004	1.03030000E-0004	9.09600000E-0005	1.21130000E-0004	1.01600000E-0004	9.88600000E-0005	9.59600000E-0005	7.82700000E-0005	6.38700000E-0005	8.28600000E-0005	7.09800000E-0005	5.88700000E-0005	4.01000000E-0005
[truncated: 102 more rows]
[truncated: 71 more columns]

## Sheet: ELIP2
0.0	4.70000000E+0002	4.70540000E+0002	4.71070000E+0002	4.71610000E+0002	4.72140000E+0002	4.72680000E+0002	4.73210000E+0002	4.73750000E+0002	4.74280000E+0002	4.74820000E+0002	4.75350000E+0002	4.75890000E+0002	4.76420000E+0002	4.76960000E+0002	4.77490000E+0002	4.78030000E+0002	4.78560000E+0002	4.79100000E+0002	4.79630000E+0002	4.80170000E+0002	4.80700000E+0002	4.81240000E+0002	4.81770000E+0002	4.82310000E+0002	4.82840000E+0002	4.83380000E+0002	4.83910000E+0002	4.84450000E+0002	4.84980000E+0002	4.85520000E+0002	4.86050000E+0002	4.86590000E+0002	4.87120000E+0002	4.87660000E+0002	4.88190000E+0002	4.88730000E+0002	4.89260000E+0002	4.89800000E+0002	4.90330000E+0002	4.90870000E+0002	4.91400000E+0002	4.91940000E+0002	4.92470000E+0002	4.93010000E+0002	4.93540000E+0002	4.94080000E+0002	4.94610000E+0002	4.95150000E+0002	4.95680000E+0002
[truncated: 153 more rows]
[truncated: 463 more columns]
